# Supplementary material for: A thirty-three gene-based signature predicts lymph node metastasis and prognosis in patients with gastric cancer
Source: Heliyon. 2023 Jun 5;9(6):e17017. doi: 10.1016/j.heliyon.2023.e17017 (PMC10361117; doi:10.1016/j.heliyon.2023.e17017)
Supplement: Multimedia component 2 [file mmc2.xlsx]

## Sheet: Sheet 1
Sheet 1: Survival data of 228 samples from the TCGA database
Submitter id	Age	Sex	Examined lymph nodes (ELNs)	Positive lymph nodes	Lymph node status (1=positive, 0=negative)	T stage	N stage	TNM stage (8th edition)	Grade	Tumor Site	Risk score	Risk score groups	Overall Survival Status (0=alive, 1=dead)	Overall Survival Time (Months)	Disease Free Time (Months)	Disease Free Status
TCGA-B7-A5TI	52	male	20	18	1	4	N3b	IIIC	G3	Non-cardia	4.7561	High	0	19.5614	19.5614	0:DiseaseFree
TCGA-BR-4253	80	female	8	3	1	4	N2	IIIA	G3	Non-cardia	2.59385	Low	1	4.07667	NA	NA
TCGA-BR-4279	43	male	6	3	1	2	N2	IIB	G3	Stomach,NOS	4.76706	High	1	9.56702	NA	NA
TCGA-BR-4280	78	female	6	1	1	3	N1	IIB	G2	Stomach,NOS	1.67074	Low	1	6.60815	NA	NA
TCGA-BR-6453	54	male	2	1	1	2	N1	IIA	G3	Non-cardia	4.53114	High	0	15.945	15.945	0:DiseaseFree
TCGA-BR-6455	59	male	19	2	1	3	N1	IIB	G3	Non-cardia	6.29815	High	1	13.8738	NA	NA
TCGA-BR-6456	74	female	4	2	1	3	N1	IIB	G2	Non-cardia	6.39212	High	1	17.293	17.293	0:DiseaseFree
TCGA-BR-6458	57	female	15	1	1	3	N1	IIB	G3	Non-cardia	6.26866	High	1	19.3313	18.871	1:Recurred/Progressed
TCGA-BR-6563	60	male	3	1	1	3	N1	IIB	G3	Non-cardia	5.44438	High	0	39.1229	39.1229	0:DiseaseFree
TCGA-BR-6564	46	female	7	3	1	3	N2	IIIA	G3	Non-cardia	6.10594	High	1	26.1038	26.1038	0:DiseaseFree
TCGA-BR-6705	68	female	12	9	1	3	N3a	IIIB	G3	Non-cardia	6.24013	High	1	25.6107	NA	NA
TCGA-BR-6709	57	female	15	15	1	3	N3a	IIIB	G3	Cardia	6.66728	High	1	12.1643	NA	NA
TCGA-BR-6802	65	male	3	3	1	3	N2	IIIA	G3	Non-cardia	3.15309	Low	0	30.9038	26.5312	1:Recurred/Progressed
TCGA-BR-7716	62	female	4	1	1	3	N1	IIB	G2	Non-cardia	5.68524	High	0	39.7804	39.7804	0:DiseaseFree
TCGA-BR-7717	63	male	6	2	1	4	N1	IIIB	G2	Cardia	5.91603	High	1	18.1477	NA	NA
TCGA-BR-7722	62	male	15	5	1	3	N2	IIIA	G3	Cardia	5.20037	High	1	15.3204	15.3204	0:DiseaseFree
TCGA-BR-7723	59	male	15	8	1	3	N3a	IIIB	G3	Non-cardia	3.79379	High	1	28.7339	18.3779	1:Recurred/Progressed
TCGA-BR-7901	74	male	15	2	1	3	N1	IIB	G2	Cardia	5.4609	High	1	3.45202	2.99175	1:Recurred/Progressed
TCGA-BR-7959	59	male	7	1	1	4	N1	IIIA	G3	Cardia	4.20625	High	0	33.2051	33.2051	0:DiseaseFree
TCGA-BR-8058	53	female	8	3	1	4	N2	IIIA	G3	Non-cardia	5.9085	High	0	37.2489	37.2489	0:DiseaseFree
TCGA-BR-8059	72	male	7	1	1	4	N1	IIIA	G3	Non-cardia	4.20948	High	1	14.4327	14.4327	0:DiseaseFree
TCGA-BR-8060	75	female	4	4	1	2	N2	IIB	G3	Cardia	5.75226	High	1	11.441	11.441	0:DiseaseFree
TCGA-BR-8080	72	female	12	10	1	4	N3a	III	G3	Non-cardia	4.70789	High	1	9.59989	9.59989	0:DiseaseFree
TCGA-BR-8284	72	female	9	9	1	4	N3a	IIIB	G3	Non-cardia	3.84548	High	1	8.05471	8.05471	0:DiseaseFree
TCGA-BR-8291	61	male	6	1	1	3	N1	IIB	GX	Non-cardia	4.9355	High	1	19.9559	19.9559	0:DiseaseFree
TCGA-BR-8296	58	female	7	6	1	4	N2	IIIB	G3	Non-cardia	2.50755	Low	1	15.5834	NA	NA
TCGA-BR-8297	58	male	11	11	1	4	N3a	IIIC	GX	Non-cardia	4.6696	High	0	7.39718	NA	NA
TCGA-BR-8361	71	female	10	6	1	4	N2	IIIB	G3	Non-cardia	2.80361	Low	0	31.101	31.101	0:DiseaseFree
TCGA-BR-8364	42	female	11	3	1	4	N2	IIIB	G3	Non-cardia	6.07305	High	0	22.1915	22.1915	0:DiseaseFree
TCGA-BR-8367	55	male	15	9	1	3	N3a	IIIB	G3	Non-cardia	5.32635	High	1	26.334	19.0683	1:Recurred/Progressed
TCGA-BR-8369	76	female	15	7	1	3	N3a	IIIB	G3	Non-cardia	2.80935	Low	0	14.0382	13.7752	1:Recurred/Progressed
TCGA-BR-8371	62	male	15	10	1	3	N3a	IIIB	G3	Cardia	4.04129	High	1	11.8026	NA	NA
TCGA-BR-8372	63	male	17	8	1	4	N3a	IIIC	G3	Non-cardia	2.41507	Low	0	31.2654	31.2654	0:DiseaseFree
TCGA-BR-8373	65	female	15	2	1	4	N1	IIIA	G2	Non-cardia	4.12991	High	0	14.7944	14.7944	0:DiseaseFree
TCGA-BR-8381	51	male	15	1	1	3	N1	IIB	G3	Non-cardia	3.13467	Low	0	7.3643	7.3643	0:DiseaseFree
TCGA-BR-8382	67	female	15	9	1	4	N3a	IIIC	G3	Non-cardia	3.71216	High	1	25.0518	25.0518	0:DiseaseFree
TCGA-BR-8384	69	male	18	6	1	4	N2	IIIB	G3	Non-cardia	5.61147	High	0	3.71503	3.71503	0:DiseaseFree
TCGA-BR-8483	59	male	15	4	1	3	N2	IIIA	G2	Non-cardia	2.05889	Low	0	5.39172	NA	NA
TCGA-BR-8484	61	male	7	2	1	4	N1	IIIA	G2	Non-cardia	5.16677	High	1	25.1833	25.1833	0:DiseaseFree
TCGA-BR-8485	68	female	13	7	1	4	N3a	III	G3	Non-cardia	4.73004	High	0	9.20538	9.20538	0:DiseaseFree
TCGA-BR-8589	56	male	8	1	1	4	N1	IIIB	G3	Non-cardia	2.334	Low	0	27.123	27.123	0:DiseaseFree
TCGA-BR-8590	62	male	7	5	1	4	N2	IIIB	G3	Non-cardia	5.05944	High	1	9.33688	7.33143	1:Recurred/Progressed
TCGA-BR-8591	79	male	14	14	1	4	N3a	IIIB	G3	Non-cardia	3.10691	Low	0	28.1422	28.1422	0:DiseaseFree
TCGA-BR-8592	63	female	3	1	1	4	N1	IIIB	G3	Non-cardia	5.25441	High	1	6.27938	6.27938	0:DiseaseFree
TCGA-BR-8676	59	male	10	10	1	3	N3a	IIIB	G3	Non-cardia	2.74664	Low	0	7.52868	7.52868	0:DiseaseFree
TCGA-BR-8677	74	female	15	8	1	3	N3a	IIIB	G3	Non-cardia	4.81715	High	0	26.7285	26.7285	0:DiseaseFree
TCGA-BR-8683	75	male	5	3	1	4	N2	IIIA	G3	Non-cardia	4.04471	High	1	9.86291	9.86291	0:DiseaseFree
TCGA-BR-8686	69	male	2	2	1	4	N1	IIIB	G3	Non-cardia	3.58179	High	1	20.8765	20.8765	0:DiseaseFree
TCGA-BR-8687	67	female	9	5	1	4	N2	IIIB	G3	Cardia	6.69575	High	1	8.21909	NA	NA
TCGA-BR-8690	54	female	10	10	1	3	N3a	IIIB	G2	Cardia	3.54819	Low	0	10.6848	10.6848	0:DiseaseFree
TCGA-BR-A44U	70	male	15	10	1	3	N3a	IIIB	G3	Non-cardia	3.10892	Low	1	13.8738	13.8738	0:DiseaseFree
TCGA-BR-A4CS	77	male	15	7	1	4	N3a	IIIC	G3	Non-cardia	3.67915	High	1	1.47944	1.47944	0:DiseaseFree
TCGA-BR-A4IV	47	male	9	3	1	4	N2	IIIA	G3	Non-cardia	4.58609	High	1	28.5695	24.2299	1:Recurred/Progressed
TCGA-BR-A4J5	56	male	5	1	1	4	N1	IIIA	G3	Non-cardia	4.32562	High	0	28.3394	28.3394	0:DiseaseFree
TCGA-BR-A4J8	71	female	12	12	1	3	N3a	IIIB	G3	Cardia	4.03452	High	0	13.5122	13.5122	0:DiseaseFree
TCGA-BR-A4PF	72	male	8	3	1	4	N2	IIIA	G3	Non-cardia	2.92448	Low	0	1.15067	1.15067	0:DiseaseFree
TCGA-BR-A4QL	75	female	10	9	1	3	N3a	IIIB	G2	Non-cardia	3.42602	Low	1	16.1423	16.1423	0:DiseaseFree
TCGA-CD-8525	82	female	2	2	1	4	N1	IIIA	G3	Non-cardia	4.69929	High	0	12.5916	12.5916	0:DiseaseFree
TCGA-CD-8526	73	female	2	2	1	4	N1	IIIA	G3	Non-cardia	4.34723	High	0	12.5259	12.5259	0:DiseaseFree
TCGA-CD-8531	66	female	7	2	1	4	N1	IIIA	G3	Non-cardia	4.70629	High	0	12.5916	12.5916	0:DiseaseFree
TCGA-CD-8535	59	male	5	5	1	4	N2	IIIA	G3	Non-cardia	2.80267	Low	0	12.8218	12.8218	0:DiseaseFree
TCGA-CD-A487	51	male	2	1	1	3	N1	IIB	G3	Non-cardia	3.12204	Low	0	12.2958	12.2958	0:DiseaseFree
TCGA-CG-4305	69	male	41	2	1	2	N1	IIA	G3	Non-cardia	2.8291	Low	0	15.945	NA	NA
TCGA-CG-4436	57	male	58	0	0	2	N0	IB	G2	Stomach,NOS	0.135869	Low	0	7.98895	7.98895	0:DiseaseFree
TCGA-CG-4437	83	male	29	3	1	2	N2	IIB	G2	Cardia	5.75988	High	0	8.05471	8.05471	0:DiseaseFree
TCGA-CG-4438	56	male	35	14	1	4	N3a	IIIC	G3	Non-cardia	2.908	Low	0	54.0816	NA	NA
TCGA-CG-4441	83	male	16	14	1	2	N3a	IIIA	G2	Non-cardia	3.40345	Low	1	14.0053	NA	NA
TCGA-CG-4443	68	male	30	0	0	1	N0	IA	G2	Non-cardia	0.622639	Low	0	29.9832	NA	NA
TCGA-CG-4444	76	male	37	15	1	3	N3a	IIIB	G3	Non-cardia	3.32459	Low	0	47.0461	47.0461	0:DiseaseFree
TCGA-CG-4469	70	male	40	39	1	4	N3b	IIIC	G3	Stomach,NOS	1.29335	Low	1	7.06842	NA	NA
TCGA-CG-4475	76	male	20	2	1	3	N1	IIB	G3	Stomach,NOS	3.52639	Low	0	22.9806	NA	NA
TCGA-CG-4477	58	female	17	0	0	2	N0	IB	G3	Cardia	0.704361	Low	0	30.9695	NA	NA
TCGA-CG-5717	58	male	26	3	1	3	N2	IIIA	G3	Cardia	2.69128	Low	1	6.96979	NA	NA
TCGA-CG-5718	78	female	39	3	1	3	N2	IIIA	G2	Non-cardia	3.06699	Low	1	35.9996	NA	NA
TCGA-CG-5720	71	male	60	0	0	2	N0	IB	G3	Cardia	1.75099	Low	1	0.986291	NA	NA
TCGA-CG-5721	58	male	24	1	1	4	N1	IIIA	G3	Non-cardia	4.37118	High	0	6.01637	NA	NA
TCGA-CG-5723	83	male	31	1	1	2	N1	IIA	G3	Cardia	5.89637	High	0	105.073	NA	NA
TCGA-CG-5725	72	male	23	0	0	2	N0	IB	G3	Cardia	0.119749	Low	1	15.0245	NA	NA
TCGA-CG-5732	66	male	31	17	1	2	N3b	IIIA	G2	Cardia	4.25537	High	1	69.0403	NA	NA
TCGA-D7-5577	53	female	34	19	1	2	N3b	IIIB	G2	Cardia	3.77805	High	1	25.7093	NA	NA
TCGA-D7-5578	80	male	19	6	1	3	N2	IIIA	G3	Non-cardia	4.35182	High	0	12.6574	NA	NA
TCGA-D7-6519	64	female	16	2	1	2	N1	IIA	G3	Cardia	5.51565	High	0	20.5477	NA	NA
TCGA-D7-6520	53	male	24	14	1	3	N3a	IIIB	G3	Non-cardia	6.08624	High	0	18.8381	NA	NA
TCGA-D7-6521	65	male	17	15	1	2	N3a	IIIA	G3	Non-cardia	7.62288	High	0	18.5423	NA	NA
TCGA-D7-6524	53	male	16	6	1	2	N2	IIB	G3	Non-cardia	5.56499	High	0	17.8519	NA	NA
TCGA-D7-6525	58	male	9	6	1	3	N2	IIIA	G3	Cardia	5.55974	High	1	13.3478	NA	NA
TCGA-D7-6526	67	female	19	3	1	3	N2	IIIA	G2	Non-cardia	3.51474	Low	0	17.1943	17.1943	0:DiseaseFree
TCGA-D7-6527	62	male	14	1	1	2	N1	IIA	G2	Cardia	5.08492	High	1	10.2574	NA	NA
TCGA-D7-6528	70	female	26	0	0	2	N0	IB	G2	Non-cardia	1.34325	Low	0	15.2218	15.2218	0:DiseaseFree
TCGA-D7-6815	70	female	19	5	1	2	N2	IIB	G2	Non-cardia	2.59762	Low	0	15.9779	15.9779	0:DiseaseFree
TCGA-D7-6818	53	male	22	11	1	2	N3a	IIIA	G3	Non-cardia	4.56819	High	1	12.3615	NA	NA
TCGA-D7-8570	44	male	24	13	1	3	N3a	IIIB	G3	Cardia	4.67731	High	0	24.723	24.723	0:DiseaseFree
TCGA-D7-8572	57	male	10	6	1	2	N2	IIB	G2	Non-cardia	2.99691	Low	0	16.7998	16.7998	0:DiseaseFree
TCGA-D7-8573	57	male	20	0	0	3	N0	IIA	G3	Non-cardia	0.257825	Low	0	19.4957	19.4957	0:DiseaseFree
TCGA-D7-8574	72	male	16	13	1	2	N3a	IIIA	G3	Non-cardia	4.60651	High	0	17.1943	17.1943	0:DiseaseFree
TCGA-D7-8575	75	male	15	6	1	3	N2	IIIA	G3	Non-cardia	2.94085	Low	1	18.2135	14.0382	1:Recurred/Progressed
TCGA-D7-8576	54	female	15	15	1	3	N3a	IIIB	G3	Non-cardia	3.99237	High	1	14.6629	6.70678	1:Recurred/Progressed
TCGA-D7-8579	66	female	14	4	1	2	N2	IIB	G2	Non-cardia	4.4456	High	0	20.9094	20.9094	0:DiseaseFree
TCGA-D7-A4YU	73	male	25	25	1	3	N3b	IIIC	G3	Non-cardia	3.89793	High	0	16.4382	NA	NA
TCGA-D7-A4YX	63	male	19	1	1	3	N1	IIB	G3	Non-cardia	1.89691	Low	0	36.427	36.427	0:DiseaseFree
TCGA-D7-A4Z0	60	female	10	3	1	2	N2	IIB	G3	Non-cardia	3.64339	High	0	14.7615	14.7615	0:DiseaseFree
TCGA-D7-A6EV	71	female	17	3	1	2	N2	IIB	G3	Non-cardia	3.5431	Low	0	11.2437	11.2437	0:DiseaseFree
TCGA-D7-A6EX	72	female	10	4	1	3	N2	IIIA	G3	Non-cardia	3.97532	High	0	11.3095	11.3095	0:DiseaseFree
TCGA-D7-A6EY	72	female	18	13	1	3	N3a	IIIB	G3	Non-cardia	4.85792	High	1	11.441	NA	NA
TCGA-D7-A6EZ	66	male	17	3	1	3	N2	IIIA	G3	Non-cardia	2.30614	Low	1	20.3176	NA	NA
TCGA-D7-A6F0	79	female	17	0	0	2	N0	IB	G3	Cardia	0.437215	Low	0	22.2902	22.2902	0:DiseaseFree
TCGA-D7-A74A	61	female	11	4	1	3	N2	IIIA	G2	Cardia	3.5167	Low	0	19.9559	19.9559	0:DiseaseFree
TCGA-F1-6874	79	male	38	0	0	2	N0	IB	G3	Cardia	0.253612	Low	0	14.4656	14.4656	0:DiseaseFree
TCGA-F1-6875	79	male	17	0	0	2	N0	IB	G2	Non-cardia	-0.325359	Low	1	72.2293	72.2293	0:DiseaseFree
TCGA-F1-A448	70	male	61	18	1	3	N3b	IIIC	G3	Non-cardia	3.50869	Low	0	21.271	21.271	0:DiseaseFree
TCGA-FP-7829	69	male	17	2	1	3	N1	IIB	G2	Cardia	3.57551	High	0	19.5286	19.5286	0:DiseaseFree
TCGA-FP-8210	48	male	23	3	1	4	N2	IIIA	G3	Non-cardia	4.85244	High	1	5.03008	NA	NA
TCGA-FP-A4BF	68	male	15	5	1	3	N2	IIIA	G3	Cardia	4.13209	High	1	5.52323	NA	NA
TCGA-FP-A9TM	77	male	26	2	1	1	N1	IB	G2	Cardia	2.05663	Low	0	6.21363	6.21363	0:DiseaseFree
TCGA-HF-A5NB	75	female	26	11	1	4	N3a	IIIB	G3	Non-cardia	2.48743	Low	0	30.5093	30.5093	0:DiseaseFree
TCGA-HU-8238	56	male	46	1	1	3	N1	IIB	G2	Non-cardia	2.4932	Low	0	1.51231	1.51231	0:DiseaseFree
TCGA-HU-8244	77	female	32	0	0	1	N0	IA	G1	Non-cardia	0.539143	Low	0	24.3943	24.3943	0:DiseaseFree
TCGA-HU-8249	76	male	99	5	1	3	N2	IIIA	G2	Non-cardia	1.30725	Low	0	28.9641	28.9641	0:DiseaseFree
TCGA-HU-8602	58	female	61	0	0	4	N0	IIB	G3	Non-cardia	0.511771	Low	0	22.323	22.323	0:DiseaseFree
TCGA-HU-8604	82	female	27	0	0	3	N0	IIA	G2	Non-cardia	1.58878	Low	0	22.8162	22.8162	0:DiseaseFree
TCGA-HU-8608	70	male	64	4	1	4	N2	IIIA	G3	Non-cardia	3.33086	Low	0	21.0737	9.10675	1:Recurred/Progressed
TCGA-HU-A4G2	45	male	63	2	1	3	N1	IIB	G3	Non-cardia	3.32219	Low	0	24.2956	24.2956	0:DiseaseFree
TCGA-HU-A4G3	54	male	53	5	1	2	N2	IIB	G2	Non-cardia	3.80599	High	0	5.58898	NA	NA
TCGA-HU-A4G8	71	female	64	1	1	3	N1	IIB	G3	Non-cardia	2.8425	Low	0	22.6847	22.6847	0:DiseaseFree
TCGA-HU-A4G9	67	female	42	0	0	1	N0	IA	G2	Non-cardia	1.41955	Low	0	24.197	NA	NA
TCGA-HU-A4GC	74	male	29	3	1	4	N2	IIIA	G3	Non-cardia	4.96857	High	0	3.25476	NA	NA
TCGA-HU-A4GD	56	male	40	1	1	3	N1	IIB	G3	Non-cardia	1.15134	Low	0	22.7504	NA	NA
TCGA-HU-A4GF	69	male	81	0	0	3	N0	IIA	G2	Non-cardia	-0.353537	Low	0	25.8079	25.8079	0:DiseaseFree
TCGA-HU-A4GH	75	male	39	0	0	1	N0	IA	G2	Non-cardia	1.23231	Low	0	11.7697	11.7697	0:DiseaseFree
TCGA-HU-A4GJ	60	female	51	14	1	4	N3a	III	G3	Non-cardia	4.35759	High	0	21.3696	NA	NA
TCGA-HU-A4GP	62	female	63	2	1	2	N1	IIA	G2	Non-cardia	3.17389	Low	0	8.97524	8.97524	0:DiseaseFree
TCGA-HU-A4GT	71	female	81	0	0	3	N0	IIA	G3	Non-cardia	2.92705	Low	0	6.50952	6.50952	0:DiseaseFree
TCGA-HU-A4GU	73	male	48	2	1	3	N1	IIB	G3	Non-cardia	1.5874	Low	0	6.57527	6.57527	0:DiseaseFree
TCGA-HU-A4GX	70	female	71	6	1	4	N2	IIIB	G3	Non-cardia	5.62747	High	0	20.2518	20.2518	0:DiseaseFree
TCGA-HU-A4H0	72	male	89	49	1	4	N3b	IIIC	G3	Non-cardia	3.71412	High	0	2.10409	2.10409	0:DiseaseFree
TCGA-HU-A4H2	58	female	65	34	1	3	N3b	IIIC	G2	Non-cardia	4.58164	High	0	12.9533	12.9533	0:DiseaseFree
TCGA-HU-A4H3	56	female	36	16	1	4	N3b	IIIC	G3	Non-cardia	2.97626	Low	0	28.9969	NA	NA
TCGA-HU-A4H4	53	female	21	4	1	2	N2	IIB	G3	Non-cardia	2.86331	Low	0	23.8354	23.8354	0:DiseaseFree
TCGA-HU-A4H5	71	male	73	0	0	2	N0	IB	GX	Non-cardia	-0.285125	Low	0	23.8025	23.8025	0:DiseaseFree
TCGA-HU-A4H6	72	female	86	3	1	3	N2	IIIA	G2	Non-cardia	3.54121	Low	0	21.1724	21.1724	0:DiseaseFree
TCGA-HU-A4HB	68	male	43	5	1	2	N2	IIB	G3	Non-cardia	4.03531	High	1	15.682	12.8218	1:Recurred/Progressed
TCGA-HU-A4HD	73	male	56	3	1	3	N2	IIIA	G2	Non-cardia	3.78613	High	0	33.4024	NA	NA
TCGA-IN-7806	50	male	17	2	1	3	N1	IIB	G3	Cardia	2.74553	Low	0	36.3612	36.3612	0:DiseaseFree
TCGA-IN-8462	80	male	6	2	1	2	N1	IIA	G2	Cardia	3.2503	Low	0	18.8053	NA	NA
TCGA-IN-8663	68	male	14	9	1	2	N3a	IIIA	G3	Cardia	2.83083	Low	1	3.38626	NA	NA
TCGA-IN-A6RJ	64	male	24	0	0	1	N0	IA	G3	Cardia	-1.32574	Low	0	12.4601	12.4601	0:DiseaseFree
TCGA-IN-A6RL	84	male	29	5	1	2	N2	IIB	G2	Cardia	3.41523	Low	1	13.3478	10.093	1:Recurred/Progressed
TCGA-IN-A6RN	72	female	30	9	1	1	N3a	IIB	G2	Cardia	3.73911	High	0	19.5286	19.5286	0:DiseaseFree
TCGA-IN-A6RR	84	male	45	9	1	3	N3a	IIIB	G3	Cardia	0.729551	Low	1	6.73965	NA	NA
TCGA-IN-A6RS	76	male	27	0	0	1	N0	IA	G2	Cardia	1.044	Low	0	12.5916	12.5916	0:DiseaseFree
TCGA-IN-A7NT	73	female	35	1	1	3	N1	IIB	G3	Cardia	4.3846	High	0	10.6191	10.6191	0:DiseaseFree
TCGA-IN-A7NU	69	male	12	12	1	3	N3a	IIIB	G3	Cardia	4.67001	High	0	11.704	NA	NA
TCGA-IN-AB1V	63	male	39	0	0	1	N0	IA	G2	Cardia	-0.846949	Low	0	15.7478	15.7478	0:DiseaseFree
TCGA-IN-AB1X	78	female	42	0	0	3	N0	IIA	G3	Cardia	0.14503	Low	0	13.5122	13.5122	0:DiseaseFree
TCGA-KB-A6F7	54	female	30	1	1	1	N1	IB	G3	Non-cardia	3.88622	High	0	63.6157	63.6157	0:DiseaseFree
TCGA-KB-A93G	68	male	32	0	0	2	N0	IB	G1	Cardia	1.93915	Low	0	20.1532	20.1532	0:DiseaseFree
TCGA-KB-A93H	79	female	23	1	1	3	N1	IIB	G1	Non-cardia	3.55326	High	0	37.6434	37.6434	0:DiseaseFree
TCGA-KB-A93J	78	male	35	1	1	3	N1	IIB	G3	Cardia	3.90788	High	0	36.953	36.953	0:DiseaseFree
TCGA-MX-A5UG	78	male	14	2	1	4	N1	IIIA	G3	Non-cardia	4.74712	High	1	3.71503	NA	NA
TCGA-MX-A5UJ	86	female	44	6	1	3	N2	IIIA	G3	Non-cardia	2.74284	Low	0	19.7258	19.7258	0:DiseaseFree
TCGA-RD-A7BS	46	male	8	5	1	4	N2	IIIA	G3	Cardia	1.66021	Low	1	11.0465	8.02183	1:Recurred/Progressed
TCGA-RD-A7BT	66	male	56	55	1	4	N3b	IIIC	G3	Non-cardia	4.2519	High	1	8.6136	NA	NA
TCGA-RD-A7BW	68	female	23	0	0	2	N0	IB	G3	Non-cardia	3.10611	Low	1	5.12871	5.12871	0:DiseaseFree
TCGA-RD-A7C1	82	male	23	0	0	2	N0	IB	G3	Non-cardia	0.470816	Low	1	16.6683	14.3998	1:Recurred/Progressed
TCGA-RD-A8MV	56	male	17	9	1	4	N3a	IIIB	G3	Non-cardia	3.7491	High	0	122.3	122.3	0:DiseaseFree
TCGA-RD-A8MW	72	male	12	11	1	4	N3a	IIIB	G3	Non-cardia	4.7213	High	1	37.9064	3.22188	1:Recurred/Progressed
TCGA-RD-A8N0	53	female	36	10	1	4	N3a	IIIB	G3	Non-cardia	4.12405	High	0	40.6352	40.6352	0:DiseaseFree
TCGA-RD-A8N1	70	male	17	10	1	4	N3a	IIIB	G3	Non-cardia	4.57017	High	0	115.692	115.692	0:DiseaseFree
TCGA-RD-A8N2	59	female	23	0	0	2	N0	IB	G3	Non-cardia	3.92962	High	0	116.382	116.382	0:DiseaseFree
TCGA-RD-A8N4	58	female	7	3	1	4	N2	IIIA	G3	Non-cardia	4.35824	High	0	71.3746	71.3746	0:DiseaseFree
TCGA-RD-A8N5	78	male	21	4	1	4	N2	IIIA	G2	Non-cardia	3.33385	Low	1	57.435	57.435	0:DiseaseFree
TCGA-RD-A8N6	78	female	24	10	1	2	N3a	IIIA	G3	Non-cardia	3.82025	High	1	8.94237	5.35885	1:Recurred/Progressed
TCGA-RD-A8N9	63	female	4	2	1	2	N1	IIA	G3	Cardia	4.49833	High	0	35.6051	35.6051	0:DiseaseFree
TCGA-RD-A8NB	80	female	15	3	1	4	N2	IIIA	G3	Cardia	3.63651	High	1	16.8656	NA	NA
TCGA-SW-A7EB	45	male	5	3	1	3	N2	IIIA	G2	Non-cardia	3.34368	Low	0	5.78624	NA	NA
TCGA-VQ-A8DT	43	male	53	9	1	3	N3a	IIIB	G3	Non-cardia	2.52469	Low	0	48.7885	45.2379	1:Recurred/Progressed
TCGA-VQ-A8DU	63	male	23	8	1	3	N3a	IIIB	G2	Non-cardia	2.35013	Low	1	5.45747	NA	NA
TCGA-VQ-A8DV	48	male	16	0	0	2	N0	IB	G2	Non-cardia	0.390797	Low	1	13.2492	NA	NA
TCGA-VQ-A8E0	68	male	23	6	1	3	N2	IIIA	G3	Non-cardia	4.20484	High	1	18.4765	NA	NA
TCGA-VQ-A8E2	57	male	29	8	1	4	N3a	IIIB	G2	Non-cardia	3.94286	High	0	43.3639	43.3639	0:DiseaseFree
TCGA-VQ-A8E3	79	male	20	0	0	3	N0	IIA	G3	Non-cardia	1.10223	Low	1	21.7313	NA	NA
TCGA-VQ-A8P2	68	male	16	1	1	4	N1	IIIA	G2	Non-cardia	1.57149	Low	0	38.1366	38.1366	0:DiseaseFree
TCGA-VQ-A8P3	72	male	14	1	1	4	N1	IIIA	G2	Non-cardia	2.73145	Low	0	37.216	37.216	0:DiseaseFree
TCGA-VQ-A8P5	67	male	34	0	0	3	N0	IIA	G3	Non-cardia	0.818488	Low	1	7.72594	NA	NA
TCGA-VQ-A8P8	72	female	19	0	0	4	N0	IIB	G2	Non-cardia	2.30424	Low	0	30.9695	30.9695	0:DiseaseFree
TCGA-VQ-A8PB	65	female	47	0	0	4	N0	IIB	G2	Non-cardia	1.62374	Low	1	34.29	34.29	0:DiseaseFree
TCGA-VQ-A8PC	65	male	15	2	1	4	N1	IIIA	G3	Non-cardia	3.45972	Low	1	46.257	NA	NA
TCGA-VQ-A8PD	69	male	28	26	1	4	N3b	IIIC	G2	Non-cardia	3.56771	High	1	16.3067	NA	NA
TCGA-VQ-A8PE	78	male	36	12	1	3	N3a	IIIB	G3	Cardia	3.62474	High	1	22.1915	NA	NA
TCGA-VQ-A8PF	76	male	41	24	1	3	N3b	IIIC	G3	Non-cardia	3.63542	High	1	2.4986	2.4986	0:DiseaseFree
TCGA-VQ-A8PH	62	male	33	24	1	3	N3b	IIIC	G2	Non-cardia	3.89805	High	1	12.7889	NA	NA
TCGA-VQ-A8PK	58	male	32	11	1	3	N3a	IIIB	G2	Cardia	4.23907	High	1	17.8519	NA	NA
TCGA-VQ-A8PM	56	male	81	55	1	4	N3b	IIIC	G3	Cardia	4.68889	High	1	1.87395	NA	NA
TCGA-VQ-A8PO	74	male	26	0	0	4	N0	IIB	G3	Non-cardia	1.97619	Low	1	9.27113	NA	NA
TCGA-VQ-A8PP	76	male	19	3	1	4	N2	IIIB	G2	Non-cardia	3.75905	High	1	23.408	NA	NA
TCGA-VQ-A8PU	72	female	9	1	1	4	N1	IIIA	G3	Non-cardia	2.71868	Low	1	27.3531	27.3531	0:DiseaseFree
TCGA-VQ-A8PX	51	male	24	0	0	1	N0	IA	G2	Stomach,NOS	1.79498	Low	0	64.5692	64.5692	0:DiseaseFree
TCGA-VQ-A91A	67	male	29	11	1	3	N3a	IIIB	G1	Non-cardia	1.88479	Low	0	39.4516	39.4516	0:DiseaseFree
TCGA-VQ-A91D	70	male	33	5	1	4	N2	IIIB	G2	Non-cardia	3.01649	Low	1	11.704	NA	NA
TCGA-VQ-A91E	67	female	29	0	0	4	N0	IIIA	G3	Non-cardia	1.64762	Low	0	21.8299	21.8299	0:DiseaseFree
TCGA-VQ-A91K	69	male	31	4	1	4	N2	IIIA	G2	Non-cardia	3.50066	Low	0	61.2158	61.2158	0:DiseaseFree
TCGA-VQ-A91N	59	female	32	18	1	4	N3b	IIIC	G2	Non-cardia	3.31171	Low	1	18.7395	NA	NA
TCGA-VQ-A91Q	61	male	28	25	1	4	N3b	IIIC	G3	Cardia	3.68463	High	1	20.8107	NA	NA
TCGA-VQ-A91S	63	male	32	2	1	4	N1	IIIB	GX	Non-cardia	1.60311	Low	0	32.8764	32.8764	0:DiseaseFree
TCGA-VQ-A91U	78	male	24	2	1	4	N1	IIIA	G2	Cardia	4.92473	High	1	1.70957	NA	NA
TCGA-VQ-A91V	58	male	10	4	1	3	N2	IIIA	G2	Cardia	2.83306	Low	0	42.6406	NA	NA
TCGA-VQ-A91X	74	male	34	14	1	4	N3a	IIIB	G3	Non-cardia	2.45608	Low	1	9.50127	9.50127	0:DiseaseFree
TCGA-VQ-A91Y	67	male	60	50	1	4	N3b	IIIC	G3	Non-cardia	5.07179	High	1	9.7314	NA	NA
TCGA-VQ-A91Z	67	female	19	2	1	4	N1	IIIA	G2	Non-cardia	1.35758	Low	0	55.561	43.068	1:Recurred/Progressed
TCGA-VQ-A922	70	male	16	1	1	4	N1	IIIB	G2	Non-cardia	4.17207	High	1	9.041	NA	NA
TCGA-VQ-A924	69	male	27	0	0	4	N0	IIB	G2	Non-cardia	1.34197	Low	1	55.4295	NA	NA
TCGA-VQ-A925	66	male	6	6	1	3	N2	IIIA	G2	Non-cardia	2.87436	Low	1	4.53694	NA	NA
TCGA-VQ-A927	81	male	27	27	1	3	N3b	IIIC	G1	Non-cardia	2.55315	Low	1	6.57527	NA	NA
TCGA-VQ-A928	49	male	81	32	1	4	N3b	IIIC	G2	Non-cardia	4.33095	High	1	5.72049	NA	NA
TCGA-VQ-A92D	67	male	28	0	0	3	N0	IIA	G2	Cardia	1.53962	Low	0	66.8047	66.8047	0:DiseaseFree
TCGA-VQ-A94O	74	male	67	18	1	4	N3b	IIIC	G2	Non-cardia	3.55089	High	1	21.0409	NA	NA
TCGA-VQ-A94R	63	male	32	6	1	4	N2	IIIA	G2	Non-cardia	4.33846	High	1	42.542	NA	NA
TCGA-VQ-A94T	73	male	33	9	1	4	N3a	IIIB	G3	Cardia	1.83081	Low	1	11.2437	NA	NA
TCGA-VQ-A94U	70	male	40	0	0	4	N0	IIB	G3	Non-cardia	2.41562	Low	0	26.9257	26.9257	0:DiseaseFree
TCGA-VQ-AA64	68	male	34	6	1	3	N2	IIIA	G2	Cardia	3.73116	High	1	18.4108	NA	NA
TCGA-VQ-AA68	52	female	27	21	1	4	N3b	IIIC	G2	Cardia	4.8369	High	0	43.6598	43.6598	0:DiseaseFree
TCGA-VQ-AA69	35	male	37	6	1	3	N2	IIIA	G2	Cardia	1.18936	Low	0	28.4052	28.4052	0:DiseaseFree
TCGA-VQ-AA6A	56	male	26	8	1	4	N3a	III	G2	Cardia	4.45493	High	0	38.9256	38.9256	0:DiseaseFree
TCGA-VQ-AA6D	52	female	36	2	1	4	N1	IIIA	G2	Non-cardia	2.39061	Low	0	17.1286	17.1286	0:DiseaseFree
TCGA-VQ-AA6F	57	male	14	1	1	3	N1	IIB	G2	Cardia	3.82286	High	0	54.1145	NA	NA
TCGA-VQ-AA6G	68	male	19	0	0	3	N0	IIA	G2	Cardia	1.39172	Low	1	26.0381	NA	NA
TCGA-VQ-AA6J	75	male	27	3	1	4	N2	IIIA	G3	Cardia	3.85562	High	0	27.5504	27.5504	0:DiseaseFree
TCGA-VQ-AA6K	59	male	21	10	1	4	N3a	IIIC	G3	Cardia	2.7828	Low	1	12.4273	NA	NA

## Sheet: Sheet2
Sheet 2: Survival data of 189 samples from the TCGA database
Submitter id	Age	Sex	Examined lymph nodes (ELNs)	Positive lymph nodes	N stage	T stage	M stage	TNM stage (8th edition)	Grade	Tumor Site	Disease Free Time(Months)	Disease Free Status	Risk score	Risk Score Group
TCGA-B7-A5TI-01A	52	Male	20	18	N3b	T4	M0	IIIC	G3	Fundus of stomach	19.5614	0:DiseaseFree	4.74189	High
TCGA-BR-6452-01A	78	Female	5	0	N0	T3	M0	IIA	G3	Body of stomach	34.6846	0:DiseaseFree	4.88861	High
TCGA-BR-6453-01A	54	Male	2	1	N1	T2	M0	IIA	G3	Body of stomach	15.945	0:DiseaseFree	4.52838	High
TCGA-BR-6456-01A	74	Female	4	2	N1	T3	M0	IIB	G2	Body of stomach	17.293	0:DiseaseFree	6.38122	High
TCGA-BR-6457-01A	69	Male	15	0	N0	T3	M0	IIA	G3	Body of stomach	13.6766	0:DiseaseFree	6.08956	High
TCGA-BR-6458-01A	57	Female	15	1	N1	T3	M0	IIB	G3	Body of stomach	18.871	1:Recurred/Progressed	6.26764	High
TCGA-BR-6563-01A	60	Male	3	1	N1	T3	M0	IIB	G3	Gastric antrum	39.1229	0:DiseaseFree	5.44085	High
TCGA-BR-6564-01A	46	Female	7	3	N2	T3	M0	IIIA	G3	Body of stomach	26.1038	0:DiseaseFree	6.08949	High
TCGA-BR-6566-01A	64	Female	3	0	N0	T3	M0	IIA	G3	Body of stomach	32.7777	0:DiseaseFree	3.76454	High
TCGA-BR-6707-01A	75	Male	15	0	N0	T3	M0	IIA	G3	Body of stomach	14.0053	1:Recurred/Progressed	5.42584	High
TCGA-BR-6710-01A	41	Male	15	0	N0	T2	M0	IB	G2	Cardia, NOS	8.97524	0:DiseaseFree	6.44377	High
TCGA-BR-6801-01A	70	Male	8	0	N0	T3	M0	IIA	G2	Body of stomach	40.2078	0:DiseaseFree	4.29781	High
TCGA-BR-6802-01A	65	Male	3	3	N2	T3	M0	IIIA	G3	Body of stomach	26.5312	1:Recurred/Progressed	3.13937	Low
TCGA-BR-6803-01A	54	Female	5	0	N0	T3	M0	IIA	G3	Body of stomach	31.1997	0:DiseaseFree	6.97451	High
TCGA-BR-6852-01A	64	Female	15	0	N0	T3	M0	IIA	G3	Cardia, NOS	44.942	0:DiseaseFree	1.80213	Low
TCGA-BR-7197-01A	69	Male	15	0	N0	T3	M0	IIA	GX	Gastric antrum	9.20538	0:DiseaseFree	3.02662	Low
TCGA-BR-7704-01A	69	Female	3	0	N0	T3	M0	IIA	G3	Body of stomach	35.2434	0:DiseaseFree	3.80411	High
TCGA-BR-7707-01A	69	Female	2	0	N0	T2	M0	IB	G3	Body of stomach	35.8352	0:DiseaseFree	3.23033	Low
TCGA-BR-7715-01A	65	Male	9	0	N0	T3	M0	IIA	G2	Body of stomach	33.6325	0:DiseaseFree	3.06739	Low
TCGA-BR-7716-01A	62	Female	4	1	N1	T3	M0	IIB	G2	Body of stomach	39.7804	0:DiseaseFree	5.68173	High
TCGA-BR-7722-01A	62	Male	15	5	N2	T3	M0	IIIA	G3	Cardia, NOS	15.3204	0:DiseaseFree	5.15794	High
TCGA-BR-7723-01A	59	Male	15	8	N3a	T3	M0	IIIB	G3	Body of stomach	18.3779	1:Recurred/Progressed	3.76245	High
TCGA-BR-7901-01A	74	Male	15	2	N1	T3	M0	IIB	G2	Cardia, NOS	2.99175	1:Recurred/Progressed	5.43462	High
TCGA-BR-7958-01A	60	Male	4	0	N0	T4b	M0	IIIA	G3	Body of stomach	29.5558	0:DiseaseFree	7.35495	High
TCGA-BR-7959-01A	59	Male	7	1	N1	T4a	M0	IIIA	G3	Cardia, NOS	33.2051	0:DiseaseFree	4.21485	High
TCGA-BR-8058-01A	53	Female	8	3	N2	T4a	M0	IIIA	G3	Gastric antrum	37.2489	0:DiseaseFree	5.9056	High
TCGA-BR-8059-01A	72	Male	7	1	N1	T4	M0	IIIA	G3	Fundus of stomach	14.4327	0:DiseaseFree	4.20369	High
TCGA-BR-8060-01A	75	Female	4	4	N2	T2	M0	IIB	G3	Cardia, NOS	11.441	0:DiseaseFree	5.72483	High
TCGA-BR-8080-01A	72	Female	12	10	N3a	T4	M0	III	G3	Body of stomach	9.59989	0:DiseaseFree	4.71148	High
TCGA-BR-8081-01A	71	Female	5	0	N0	T4a	M0	IIB	G2	Body of stomach	32.2517	0:DiseaseFree	3.68498	High
TCGA-BR-8284-01A	72	Female	9	9	N3a	T4a	M0	IIIB	G3	Gastric antrum	8.05471	0:DiseaseFree	3.82441	High
TCGA-BR-8286-01A	49	Male	5	0	N0	T3	M0	IIA	G3	Gastric antrum	29.4243	0:DiseaseFree	2.03154	Low
TCGA-BR-8291-01A	61	Male	6	1	N1	T3	M0	IIB	GX	Gastric antrum	19.9559	0:DiseaseFree	4.92767	High
TCGA-BR-8361-01A	71	Female	10	6	N2	T4b	M0	IIIB	G3	Fundus of stomach	31.101	0:DiseaseFree	2.77832	Low
TCGA-BR-8364-01A	42	Female	11	3	N2	T4b	M0	IIIB	G3	Fundus of stomach	22.1915	0:DiseaseFree	6.06289	High
TCGA-BR-8367-01A	55	Male	15	9	N3a	T3	M0	IIIB	G3	Fundus of stomach	19.0683	1:Recurred/Progressed	5.3182	High
TCGA-BR-8368-01A	84	Female	15	0	N0	T2	M0	IB	G3	Fundus of stomach	4.3068	0:DiseaseFree	1.95822	Low
TCGA-BR-8369-01A	76	Female	15	7	N3a	T3	M0	IIIB	G3	Gastric antrum	13.7752	1:Recurred/Progressed	2.79187	Low
TCGA-BR-8372-01A	63	Male	17	8	N3a	T4b	M0	IIIC	G3	Fundus of stomach	31.2654	0:DiseaseFree	2.39923	Low
TCGA-BR-8373-01A	65	Female	15	2	N1	T4a	M0	IIIA	G2	Fundus of stomach	14.7944	0:DiseaseFree	4.11849	High
TCGA-BR-8381-01A	51	Male	15	1	N1	T3	M0	IIB	G3	Fundus of stomach	7.3643	0:DiseaseFree	3.11321	Low
TCGA-BR-8382-01A	67	Female	15	9	N3a	T4b	M0	IIIC	G3	Gastric antrum	25.0518	0:DiseaseFree	3.68176	High
TCGA-BR-8384-01A	69	Male	18	6	N2	T4b	M0	IIIB	G3	Gastric antrum	3.71503	0:DiseaseFree	5.59138	High
TCGA-BR-8484-01A	61	Male	7	2	N1	T4a	M0	IIIA	G2	Fundus of stomach	25.1833	0:DiseaseFree	5.15213	High
TCGA-BR-8485-01A	68	Female	13	7	N3a	T4	M0	III	G3	Fundus of stomach	9.20538	0:DiseaseFree	4.71598	High
TCGA-BR-8487-01A	64	Female	15	0	N0	T3	M0	IIA	G3	Gastric antrum	1.1178	0:DiseaseFree	0.84833	Low
TCGA-BR-8588-01A	55	Female	6	0	N0	T4a	M0	IIB	G3	Fundus of stomach	12.7889	0:DiseaseFree	4.31333	High
TCGA-BR-8589-01A	56	Male	8	1	N1	T4b	M0	IIIB	G3	Fundus of stomach	27.123	0:DiseaseFree	2.31361	Low
TCGA-BR-8590-01A	62	Male	7	5	N2	T4b	M0	IIIB	G3	Fundus of stomach	7.33143	1:Recurred/Progressed	5.04634	High
TCGA-BR-8591-01A	79	Male	14	14	N3a	T4a	M0	IIIB	G3	Gastric antrum	28.1422	0:DiseaseFree	3.0985	Low
TCGA-BR-8592-01A	63	Female	3	1	N1	T4b	M0	IIIB	G3	Fundus of stomach	6.27938	0:DiseaseFree	5.24042	High
TCGA-BR-8676-01A	59	Male	10	10	N3a	T3	M0	IIIB	G3	Gastric antrum	7.52868	0:DiseaseFree	2.70639	Low
TCGA-BR-8677-01A	74	Female	15	8	N3a	T3	M0	IIIB	G3	Gastric antrum	26.7285	0:DiseaseFree	4.77984	High
TCGA-BR-8678-01A	76	Male	12	0	N0	T2	M0	IB	G2	Fundus of stomach	24.7888	0:DiseaseFree	1.51523	Low
TCGA-BR-8682-01A	52	Male	5	0	N0	T4a	M0	IIB	G3	Gastric antrum	32.5805	0:DiseaseFree	5.23882	High
TCGA-BR-8683-01A	75	Male	5	3	N2	T4a	M0	IIIA	G3	Gastric antrum	9.86291	0:DiseaseFree	4.01867	High
TCGA-BR-8686-01A	69	Male	2	2	N1	T4b	M0	IIIB	G3	Gastric antrum	20.8765	0:DiseaseFree	3.54291	Low
TCGA-BR-8690-01A	54	Female	10	10	N3a	T3	M0	IIIB	G2	Cardia, NOS	10.6848	0:DiseaseFree	3.46304	Low
TCGA-BR-A44T-01A	53	Female	10	0	N0	T3	M0	IIA	G3	Cardia, NOS	22.4217	1:Recurred/Progressed	4.16117	High
TCGA-BR-A44U-01A	70	Male	15	10	N3a	T3	M0	IIIB	G3	Gastric antrum	13.8738	0:DiseaseFree	3.09591	Low
TCGA-BR-A4CS-01A	77	Male	15	7	N3a	T4b	M0	IIIC	G3	Fundus of stomach	1.47944	0:DiseaseFree	3.66846	High
TCGA-BR-A4IV-01A	47	Male	9	3	N2	T4a	M0	IIIA	G3	Gastric antrum	24.2299	1:Recurred/Progressed	4.57321	High
TCGA-BR-A4J5-01A	56	Male	5	1	N1	T4a	M0	IIIA	G3	Gastric antrum	28.3394	0:DiseaseFree	4.30092	High
TCGA-BR-A4J8-01A	71	Female	12	12	N3a	T3	M0	IIIB	G3	Cardia, NOS	13.5122	0:DiseaseFree	3.99038	High
TCGA-BR-A4PF-01A	72	Male	8	3	N2	T4a	M0	IIIA	G3	Gastric antrum	1.15067	0:DiseaseFree	2.91914	Low
TCGA-BR-A4QL-01A	75	Female	10	9	N3a	T3	M0	IIIB	G2	Gastric antrum	16.1423	0:DiseaseFree	3.42269	Low
TCGA-CD-5798-01A	82	Male			N0	T4a	M0	IIB	G2	Gastric antrum	13.4136	0:DiseaseFree	5.98653	High
TCGA-CD-5799-01A	45	Male			N1	T2	M0	IIA	G3	Gastric antrum	13.019	0:DiseaseFree	5.74083	High
TCGA-CD-5800-01A	51	Female	3		N0	T4a	M0	IIB	G1	Gastric antrum	13.1505	0:DiseaseFree	5.09426	High
TCGA-CD-5813-01A	60	Male			N0	T4a	M0	IIB	G3	Body of stomach	10.3561	1:Recurred/Progressed	6.49072	High
TCGA-CD-8524-01A	61	Female			N0	T4a	M0	IIB	G3	Gastric antrum	2.26847	1:Recurred/Progressed	3.93279	High
TCGA-CD-8525-01A	82	Female	2	2	N1	T4a	M0	IIIA	G3	Gastric antrum	12.5916	0:DiseaseFree	4.66492	High
TCGA-CD-8526-01A	73	Female	2	2	N1	T4a	M0	IIIA	G3	Fundus of stomach	12.5259	0:DiseaseFree	4.32144	High
TCGA-CD-8527-01A	72	Female	2		N1	T2	M0	IIA	G2	Gastric antrum	5.22734	1:Recurred/Progressed	5.42183	High
TCGA-CD-8528-01A	43	Female			N0	T4b	M0	IIIA	G3	Gastric antrum	12.3286	0:DiseaseFree	3.46825	Low
TCGA-CD-8530-01A	51	Male			N0	T4a	M0	IIB	G3	Fundus of stomach	12.3944	0:DiseaseFree	3.71415	High
TCGA-CD-8531-01A	66	Female	7	2	N1	T4a	M0	IIIA	G3	Fundus of stomach	12.5916	0:DiseaseFree	4.6891	High
TCGA-CD-8532-01A	52	Male			N0	T4a	M0	IIB	G2	Cardia, NOS	9.27113	1:Recurred/Progressed	4.32841	High
TCGA-CD-8533-01A	48	Male			N0	T4a	M0	IIB	G3	Gastric antrum	7.43006	1:Recurred/Progressed	4.46911	High
TCGA-CD-8535-01A	59	Male	5	5	N2	T4a	M0	IIIA	G3	Fundus of stomach	12.8218	0:DiseaseFree	2.79803	Low
TCGA-CD-A486-01A	68	Male			N0	T3	M0	IIA	G2	Cardia, NOS	2.59723	1:Recurred/Progressed	4.85506	High
TCGA-CD-A487-01A	51	Male	2	1	N1	T3	M0	IIB	G3	Gastric antrum	12.2958	0:DiseaseFree	3.10442	Low
TCGA-CD-A489-01A	58	Male			N0	T3	M0	IIA	G3	Gastric antrum	9.10675	1:Recurred/Progressed	4.90637	High
TCGA-CD-A48A-01A	57	Male			N0	T3	M0	IIA	G2	Cardia, NOS	12.4273	0:DiseaseFree	2.87493	Low
TCGA-CD-A48C-01A	79	Female			N1	T3	M0	IIB	G3	Gastric antrum	7.56156	1:Recurred/Progressed	5.12019	High
TCGA-CD-A4MG-01A	76	Male			N0	T3	M0	IIA	G3	Cardia, NOS	2.43285	1:Recurred/Progressed	3.60886	High
TCGA-CD-A4MH-01A	86	Female			N0	T3	M0	IIA	G2	Gastric antrum	12.1971	0:DiseaseFree	3.79337	High
TCGA-CG-4436-01A	57	Male	58	0	N0	T2	M0	IB	G2	Stomach, NOS	7.98895	0:DiseaseFree	0.136773	Low
TCGA-CG-4437-01A	83	Male	29	3	N2	T2	M0		G2	Cardia, NOS	8.05471	0:DiseaseFree	5.70511	High
TCGA-CG-4444-01A	76	Male	37	15	N3a	T3	M0	IIIB	G3	Body of stomach	47.0461	0:DiseaseFree	3.29683	Low
TCGA-CG-4466-01A	81	Female	13	0	N0	T2	M0	IB	G2	Cardia, NOS	18.9697	0:DiseaseFree	-0.99598	Low
TCGA-D7-6522-01A	58	Male	11	0	N0	T2	M0	IB	G3	Gastric antrum	18.608	0:DiseaseFree	6.20025	High
TCGA-D7-6526-01A	67	Female	19	3	N2	T3	M0	IIIA	G2	Body of stomach	17.1943	0:DiseaseFree	3.51342	Low
TCGA-D7-6528-01A	70	Female	26	0	N0	T2	M0	IB	G2	Body of stomach	15.2218	0:DiseaseFree	1.31976	Low
TCGA-D7-6815-01A	70	Female	19	5	N2	T2	M0	IIB	G2	Body of stomach	15.9779	0:DiseaseFree	2.59895	Low
TCGA-D7-6822-01A	77	Male	7	0	N0	T2	M0	IB	G2	Body of stomach	12.3286	0:DiseaseFree	3.01424	Low
TCGA-D7-8570-01A	44	Male	24	13	N3a	T3	M0	IIIB	G3	Cardia, NOS	24.723	0:DiseaseFree	4.66695	High
TCGA-D7-8572-01A	57	Male	10	6	N2	T2	M0	IIB	G2	Fundus of stomach	16.7998	0:DiseaseFree	2.98211	Low
TCGA-D7-8573-01A	57	Male	20	0	N0	T3	M0	IIA	G3	Fundus of stomach	19.4957	0:DiseaseFree	0.238254	Low
TCGA-D7-8574-01A	72	Male	16	13	N3a	T2	M0	IIIA	G3	Gastric antrum	17.1943	0:DiseaseFree	4.58709	High
TCGA-D7-8575-01A	75	Male	15	6	N2	T3	M0	IIIA	G3	Fundus of stomach	14.0382	1:Recurred/Progressed	2.92052	Low
TCGA-D7-8576-01A	54	Female	15	15	N3a	T3	M0	IIIB	G3	Gastric antrum	6.70678	1:Recurred/Progressed	3.98055	High
TCGA-D7-8578-01A	72	Male	3	0	N0	T2	M0	IB	G2	Gastric antrum	14.8272	1:Recurred/Progressed	5.43455	High
TCGA-D7-8579-01A	66	Female	14	4	N2	T2	M0	IIB	G2	Gastric antrum	20.9094	0:DiseaseFree	4.45155	High
TCGA-D7-A4YX-01A	63	Male	19	1	N1	T3	M0	IIB	G3	Fundus of stomach	36.427	0:DiseaseFree	1.88562	Low
TCGA-D7-A4Z0-01A	60	Female	10	3	N2	T2	M0	IIB	G3	Gastric antrum	14.7615	0:DiseaseFree	3.62533	High
TCGA-D7-A6EV-01A	71	Female	17	3	N2	T2	M0	IIB	G3	Gastric antrum	11.2437	0:DiseaseFree	3.52428	Low
TCGA-D7-A6EX-01A	72	Female	10	4	N2	T3	M0	IIIA	G3	Gastric antrum	11.3095	0:DiseaseFree	3.97397	High
TCGA-D7-A6F0-01A	79	Female	17	0	N0	T2	M0	IB	G3	Cardia, NOS	22.2902	0:DiseaseFree	0.401418	Low
TCGA-D7-A6F2-01A	62	Male	10	0	N0	T2	M0	IB	G3	Fundus of stomach	15.6491	0:DiseaseFree	2.8852	Low
TCGA-D7-A74A-01A	61	Female	11	4	N2	T3	M0	IIIA	G2	Cardia, NOS	19.9559	0:DiseaseFree	3.53765	Low
TCGA-F1-6874-01A	79	Male	38	0	N0	T2	M0	IB	G3	Cardia, NOS	14.4656	0:DiseaseFree	0.238112	Low
TCGA-F1-6875-01A	79	Male	17	0	N0	T2	M0		G2	Gastric antrum	72.2293	0:DiseaseFree	-0.330811	Low
TCGA-F1-A448-01A	70	Male	61	18	N3b	T3	M0	IIIC	G3	Gastric antrum	21.271	0:DiseaseFree	3.50028	Low
TCGA-F1-A72C-01A	68	Male	13	0	N0	T3	M0	IIA	G2	Stomach, NOS	11.2766	1:Recurred/Progressed	4.73515	High
TCGA-FP-7829-01A	69	Male	17	2	N1	T3	M0	IIB	G2	Cardia, NOS	19.5286	0:DiseaseFree	3.53738	Low
TCGA-FP-8209-01A	49	Male	5	0	N0	T2	M0	IB	G3	Gastric antrum	55.1008	1:Recurred/Progressed	5.43563	High
TCGA-FP-A9TM-01A	77	Male	26	2	N1	T1b	M0	IB	G2	Cardia, NOS	6.21363	0:DiseaseFree	2.04867	Low
TCGA-HF-A5NB-01A	75	Female	26	11	N3a	T4a	M0	IIIB	G3	Gastric antrum	30.5093	0:DiseaseFree	2.50494	Low
TCGA-HU-8238-01A	56	Male	46	1	N1	T3	M0	IIB	G2	Gastric antrum	1.51231	0:DiseaseFree	2.45429	Low
TCGA-HU-8244-01A	77	Female	32	0	N0	T1a	M0	IA	G1	Body of stomach	24.3943	0:DiseaseFree	0.552433	Low
TCGA-HU-8249-01A	76	Male	99	5	N2	T3	M0	IIIA	G2	Body of stomach	28.9641	0:DiseaseFree	1.2832	Low
TCGA-HU-8602-01A	58	Female	61	0	N0	T4a	M0	IIB	G3	Gastric antrum	22.323	0:DiseaseFree	0.496014	Low
TCGA-HU-8604-01A	82	Female	27	0	N0	T3	M0	IIA	G2	Gastric antrum	22.8162	0:DiseaseFree	1.59148	Low
TCGA-HU-8608-01A	70	Male	64	4	N2	T4a	M0	IIIA	G3	Body of stomach	9.10675	1:Recurred/Progressed	3.32377	Low
TCGA-HU-A4G2-01A	45	Male	63	2	N1	T3	M0	IIB	G3	Gastric antrum	24.2956	0:DiseaseFree	3.31347	Low
TCGA-HU-A4G8-01A	71	Female	64	1	N1	T3	M0	IIB	G3	Gastric antrum	22.6847	0:DiseaseFree	2.82833	Low
TCGA-HU-A4GF-01A	69	Male	81	0	N0	T3	M0	IIA	G2	Gastric antrum	25.8079	0:DiseaseFree	-0.35889	Low
TCGA-HU-A4GH-01A	75	Male	39	0	N0	T1b	M0	IA	G2	Body of stomach	11.7697	0:DiseaseFree	1.22334	Low
TCGA-HU-A4GP-01A	62	Female	63	2	N1	T2	M0	IIA	G2	Gastric antrum	8.97524	0:DiseaseFree	3.15474	Low
TCGA-HU-A4GT-01A	71	Female	81	0	N0	T3	M0	IIA	G3	Gastric antrum	6.50952	0:DiseaseFree	2.93743	Low
TCGA-HU-A4GU-01A	73	Male	48	2	N1	T3	M0	IIB	G3	Gastric antrum	6.57527	0:DiseaseFree	1.59609	Low
TCGA-HU-A4GX-01A	70	Female	71	6	N2	T4b	M0	IIIB	G3	Gastric antrum	20.2518	0:DiseaseFree	5.6122	High
TCGA-HU-A4H0-01A	72	Male	89	49	N3b	T4a	M0	IIIC	G3	Body of stomach	2.10409	0:DiseaseFree	3.69381	High
TCGA-HU-A4H2-01A	58	Female	65	34	N3b	T3	M0	IIIC	G2	Gastric antrum	12.9533	0:DiseaseFree	4.56269	High
TCGA-HU-A4H4-01A	53	Female	21	4	N2	T2	M0	IIB	G3	Gastric antrum	23.8354	0:DiseaseFree	2.84917	Low
TCGA-HU-A4H5-01A	71	Male	73	0	N0	T2	M0	IB	GX	Fundus of stomach	23.8025	0:DiseaseFree	-0.315469	Low
TCGA-HU-A4H6-01A	72	Female	86	3	N2	T3	M0	IIIA	G2	Gastric antrum	21.1724	0:DiseaseFree	3.50765	Low
TCGA-HU-A4HB-01A	68	Male	43	5	N2	T2	M0	IIB	G3	Gastric antrum	12.8218	1:Recurred/Progressed	4.02191	High
TCGA-IN-7806-01A	50	Male	17	2	N1	T3	M0	IIB	G3	Cardia, NOS	36.3612	0:DiseaseFree	2.71872	Low
TCGA-IN-A6RI-01A	45	Male	13	0	N0	T1b	M0	IA	G2	Cardia, NOS	18.3779	0:DiseaseFree	1.3327	Low
TCGA-IN-A6RJ-01A	64	Male	24	0	N0	T1b	M0	IA	G3	Cardia, NOS	12.4601	0:DiseaseFree	-1.2584	Low
TCGA-IN-A6RL-01A	84	Male	29	5	N2	T2	M0	IIB	G2	Cardia, NOS	10.093	1:Recurred/Progressed	3.37756	Low
TCGA-IN-A6RN-01A	72	Female	30	9	N3a	T1b	M0	IIB	G2	Cardia, NOS	19.5286	0:DiseaseFree	3.6973	High
TCGA-IN-A6RS-01A	76	Male	27	0	N0	T1b	M0	IA	G2	Cardia, NOS	12.5916	0:DiseaseFree	1.04182	Low
TCGA-IN-A7NT-01A	73	Female	35	1	N1	T3	M0	IIB	G3	Cardia, NOS	10.6191	0:DiseaseFree	4.33735	High
TCGA-IN-AB1V-01A	63	Male	39	0	N0	T1b	M0	IA	G2	Cardia, NOS	15.7478	0:DiseaseFree	-0.860122	Low
TCGA-IN-AB1X-01A	78	Female	42	0	N0	T3	M0	IIA	G3	Cardia, NOS	13.5122	0:DiseaseFree	0.136141	Low
TCGA-KB-A6F7-01A	54	Female	30	1	N1	T1	M0	IB	G3	Body of stomach	63.6157	0:DiseaseFree	3.8839	High
TCGA-KB-A93G-01A	68	Male	32	0	N0	T2	M0	IB	G1	Cardia, NOS	20.1532	0:DiseaseFree	1.91456	Low
TCGA-KB-A93H-01A	79	Female	23	1	N1	T3	M0	IIB	G1	Body of stomach	37.6434	0:DiseaseFree	3.53053	Low
TCGA-KB-A93J-01A	78	Male	35	1	N1	T3	M0	IIB	G3	Cardia, NOS	36.953	0:DiseaseFree	3.88424	High
TCGA-MX-A5UJ-01A	86	Female	44	6	N2	T3	M0	IIIA	G3	Gastric antrum	19.7258	0:DiseaseFree	2.73142	Low
TCGA-MX-A663-01A	66	Male	10	0	N0	T3	M0	IIA	G3	Stomach, NOS	7.16704	1:Recurred/Progressed	4.68513	High
TCGA-RD-A7BS-01A	46	Male	8	5	N2	T4a	M0	IIIA	G3	Cardia, NOS	8.02183	1:Recurred/Progressed	1.58813	Low
TCGA-RD-A7BW-01A	68	Female	23	0	N0	T2	M0	IB	G3	Fundus of stomach	5.12871	0:DiseaseFree	3.10168	Low
TCGA-RD-A7C1-01A	82	Male	23	0	N0	T2	M0	IB	G3	Fundus of stomach	14.3998	1:Recurred/Progressed	0.525855	Low
TCGA-RD-A8MV-01A	56	Male	17	9	N3a	T4a	M0	IIIB	G3	Body of stomach	122.3	0:DiseaseFree	3.73373	High
TCGA-RD-A8MW-01A	72	Male	12	11	N3a	T4a	M0	IIIB	G3	Gastric antrum	3.22188	1:Recurred/Progressed	4.69517	High
TCGA-RD-A8N0-01A	53	Female	36	10	N3a	T4a	M0	IIIB	G3	Fundus of stomach	40.6352	0:DiseaseFree	4.12085	High
TCGA-RD-A8N1-01A	70	Male	17	10	N3a	T4a	M0	IIIB	G3	Body of stomach	115.692	0:DiseaseFree	4.55753	High
TCGA-RD-A8N2-01A	59	Female	23	0	N0	T2	M0	IB	G3	Gastric antrum	116.382	0:DiseaseFree	3.92717	High
TCGA-RD-A8N4-01A	58	Female	7	3	N2	T4a	M0	IIIA	G3	Gastric antrum	71.3746	0:DiseaseFree	4.35385	High
TCGA-RD-A8N5-01A	78	Male	21	4	N2	T4a	M0	IIIA	G2	Fundus of stomach	57.435	0:DiseaseFree	3.30795	Low
TCGA-RD-A8N6-01A	78	Female	24	10	N3a	T2	M0	IIIA	G3	Gastric antrum	5.35885	1:Recurred/Progressed	3.821	High
TCGA-RD-A8N9-01A	63	Female	4	2	N1	T2	M0	IIA	G3	Cardia, NOS	35.6051	0:DiseaseFree	4.49262	High
TCGA-SW-A7EA-01A	61	Female	11	0	N0	T2	M0	IB	GX	Gastric antrum	19.0354	0:DiseaseFree	4.39518	High
TCGA-VQ-A8DT-01A	43	Male	53	9	N3a	T3	M0	IIIB	G3	Body of stomach	45.2379	1:Recurred/Progressed	2.52303	Low
TCGA-VQ-A8E2-01A	57	Male	29	8	N3a	T4a	M0	IIIB	G2	Body of stomach	43.3639	0:DiseaseFree	3.9376	High
TCGA-VQ-A8P2-01A	68	Male	16	1	N1	T4a	M0	IIIA	G2	Body of stomach	38.1366	0:DiseaseFree	1.57197	Low
TCGA-VQ-A8P3-01A	72	Male	14	1	N1	T4	M0	IIIA	G2	Body of stomach	37.216	0:DiseaseFree	2.7218	Low
TCGA-VQ-A8P8-01A	72	Female	19	0	N0	T4a	M0	IIB	G2	Body of stomach	30.9695	0:DiseaseFree	2.31406	Low
TCGA-VQ-A8PB-01A	65	Female	47	0	N0	T4a	M0	IIB	G2	Gastric antrum	34.29	0:DiseaseFree	1.60398	Low
TCGA-VQ-A8PF-01A	76	Male	41	24	N3b	T3	M0	IIIC	G3	Body of stomach	2.4986	0:DiseaseFree	3.6216	High
TCGA-VQ-A8PU-01A	72	Female	9	1	N1	T4a	M0	IIIA	G3	Body of stomach	27.3531	0:DiseaseFree	2.71535	Low
TCGA-VQ-A8PX-01A	51	Male	24	0	N0	T1	M0	IA	G2	Stomach, NOS	64.5692	0:DiseaseFree	1.78626	Low
TCGA-VQ-A91A-01A	67	Male	29	11	N3a	T3	M0	IIIB	G1	Body of stomach	39.4516	0:DiseaseFree	1.87685	Low
TCGA-VQ-A91E-01A	67	Female	29	0	N0	T4b	M0	IIIA	G3	Gastric antrum	21.8299	0:DiseaseFree	1.62951	Low
TCGA-VQ-A91K-01A	69	Male	31	4	N2	T4a	M0	IIIA	G2	Gastric antrum	61.2158	0:DiseaseFree	3.48967	Low
TCGA-VQ-A91S-01A	63	Male	32	2	N1	T4b	M0	IIIB	GX	Body of stomach	32.8764	0:DiseaseFree	1.59088	Low
TCGA-VQ-A91X-01A	74	Male	34	14	N3a	T4a	M0	IIIB	G3	Gastric antrum	9.50127	0:DiseaseFree	2.45021	Low
TCGA-VQ-A91Z-01A	67	Female	19	2	N1	T4a	M0	IIIA	G2	Gastric antrum	43.068	1:Recurred/Progressed	1.36913	Low
TCGA-VQ-A92D-01A	67	Male	28	0	N0	T3	M0	IIA	G2	Cardia, NOS	66.8047	0:DiseaseFree	1.5386	Low
TCGA-VQ-A94U-01A	70	Male	40	0	N0	T4a	M0	IIB	G3	Gastric antrum	26.9257	0:DiseaseFree	2.38524	Low
TCGA-VQ-AA68-01A	52	Female	27	21	N3b	T4a	M0	IIIC	G2	Cardia, NOS	43.6598	0:DiseaseFree	4.82133	High
TCGA-VQ-AA69-01A	35	Male	37	6	N2	T3	M0	IIIA	G2	Cardia, NOS	28.4052	0:DiseaseFree	1.17624	Low
TCGA-VQ-AA6A-01A	56	Male	26	8	N3a	T4	M0	III	G2	Cardia, NOS	38.9256	0:DiseaseFree	4.45162	High
TCGA-VQ-AA6D-01A	52	Female	36	2	N1	T4a	M0	IIIA	G2	Gastric antrum	17.1286	0:DiseaseFree	2.37945	Low
TCGA-VQ-AA6J-01A	75	Male	27	3	N2	T4a	M0	IIIA	G3	Cardia, NOS	27.5504	0:DiseaseFree	3.85546	High

## Sheet: Sheet3
Sheet 3: Survival data of 300 samples from the ACRG database
id	Risk score group	Risk score	Sex	Age	Lymph node status (1=positive, 0=negative)	T stage	N stage	M stage	pStage	Examined lymph nodes	positive node (+)	Tumor site	documented recurrence no=0 yes=1 unknown=2	FU status0=alive without ds, 1=alive with recurren ds, 2=dead without ds, 3=dead d/t recurrent ds, 4=dead, unknown, 5= FU loss	DFS (months)	OS (months)
GSM1523727	1	0.54519	Male	67	1	2	1	0	II	20	3	body	2	0	3.96667	88.7333
GSM1523728	2	0.687713	Female	68	1	2	1	0	II	40	1	body	2	0	4.03333	88.2333
GSM1523729	2	0.689817	Female	42	1	2	1	0	II	21	1	antrum	0	0	74.9667	88.2333
GSM1523744	2	0.678903	Male	69	1	2	1	0	II	24	3	antrum	0	0	89.7667	105.7
GSM1523745	1	0.599705	Male	68	1	3	2	0	III	52	11	antrum	0	0	84.6	105.533
GSM1523746	1	0.666679	Male	56	1	2	1	0	II	22	5	antrum	1	3	5.76667	25.5
GSM1523747	1	0.58989	Male	60	1	2	2	0	III	27	10	antrum	1	3	6.36667	8.7
GSM1523748	2	0.716106	Female	68	1	3	1	0	III	26	1	antrum	0	0	81.3667	104.933
GSM1523765	1	0.636208	Female	52	1	3	2	0	III	41	7	body	1	3	9.6	14.2
GSM1523768	2	0.794104	Male	52	1	2	2	0	III	26	9	body	1	3	9.4	24.2333
GSM1523769	2	0.70547	Female	71	1	3	3	0	IV	42	18	antrum	1	3	9.8	13.7333
GSM1523770	1	0.59907	Male	63	1	2	1	0	II	43	3	body	0	4	12.2333	22.0667
GSM1523771	2	0.857141	Female	62	1	4	2	1	IV	41	15	antrum	1	3	8.93333	12.6667
GSM1523772	2	0.907447	Female	58	1	3	1	1	IV	19	3	antrum	1	3	5.8	10.0333
GSM1523773	2	0.943156	Female	75	1	3	3	0	IV	62	60	body	1	3	2.8	4.33333
GSM1523774	2	0.935137	Male	56	1	2	2	0	III	29	10	antrum	0	0	67.0667	97.7
GSM1523775	1	0.612048	Female	77	1	2	1	0	II	32	2	antrum	0	0	95.2333	97.6
GSM1523776	1	0.640381	Male	48	1	2	1	0	II	50	4	antrum	0	0	97.2	97.4667
GSM1523777	1	0.640845	Male	60	1	2	3	0	IV	62	18	antrum	0	0	62.2	92.9333
GSM1523778	2	0.702087	Female	56	1	3	2	0	III	43	10	body	0	0	11.7	92.6333
GSM1523779	1	0.630027	Female	77	1	3	2	0	III	37	7	antrum	0	0	74.2	92.6
GSM1523780	2	0.739679	Female	84	1	4	1	0	IV	11	2	antrum	1	3	2.63333	16.4
GSM1523781	1	0.502936	Female	37	1	2	3	0	IV	31	29	antrum	0	2	2.23333	2.93333
GSM1523782	1	0.641813	Male	63	1	2	3	0	IV	26	18	antrum	1	3	0.4	4.4
GSM1523783	2	0.738532	Female	55	1	2	2	0	III	49	10	body	0	0	89.1	91.9333
GSM1523784	2	0.860967	Female	44	1	2	2	0	III	72	7	body	0	0	84.3	91.3
GSM1523785	2	0.822469	Female	60	1	2	1	0	II	35	5	antrum	0	4	8.9	11.7667
GSM1523786	2	0.84062	Female	44	1	2	3	1	IV	25	17	whole	0	2	23.5333	28.4667
GSM1523787	1	0.525766	Female	57	1	2	3	0	IV	74	21	body	0	0	84.4333	89.6333
GSM1523788	2	1.19336	Female	42	1	2	3	1	IV	34	34	body	1	3	7.66667	8.26667
GSM1523789	2	0.703936	Male	69	1	2	3	1	IV	52	18	antrum	1	3	8.43333	11.8
GSM1523790	1	0.621623	Male	62	1	2	1	0	II	46	1	body	1	1	57.2667	80.9333
GSM1523791	1	0.595297	Male	60	0	2	0	0	I	26	0	antrum	0	0	58.7	81.1333
GSM1523792	2	0.723382	Male	55	0	2	0	0	I	29	0	antrum	0	0	59.8333	80.8
GSM1523793	1	0.562651	Female	82	1	2	1	0	II	37	3	body	0	0	12.5667	80.7333
GSM1523794	1	0.616775	Male	67	1	2	3	0	IV	35	16	cardia	1	3	0.633333	27
GSM1523795	1	0.556504	Male	70	0	2	0	0	I	47	0	antrum	0	0	49.0667	80.0667
GSM1523796	2	0.849915	Male	53	1	3	1	0	III	67	1	body	1	3	49.8667	57.6333
GSM1523797	2	0.708289	Male	63	1	3	2	0	III	29	15	antrum	1	3	24.5	28.2667
GSM1523798	2	0.859574	Male	84	1	2	1	0	II	19	5	body	0	4	28.0667	61.8333
GSM1523799	1	0.647602	Male	81	1	2	1	0	II	47	4	body	0	0	3.1	77.5
GSM1523800	1	0.588052	Male	73	1	2	2	0	III	59	11	body	0	0	48.6667	76.9333
GSM1523801	1	0.545446	Male	74	1	2	1	0	II	36	4	antrum	0	0	60.6333	76.9333
GSM1523802	1	0.614401	Female	70	1	2	1	0	II	24	1	antrum	2	0	1.2	76.7667
GSM1523803	2	0.673084	Female	72	1	3	3	0	IV	36	27	cardia	0	2	0.633333	7.06667
GSM1523804	2	0.830703	Female	37	1	3	1	0	III	38	3	antrum	0	0	60.0667	76.7
GSM1523805	2	0.870611	Female	72	1	3	2	0	III	17	11	body	0	2	2.96667	4.46667
GSM1523806	2	0.824948	Male	68	1	3	2	0	III	32	13	body	1	3	0.533333	12.7
GSM1523807	2	0.689812	Female	70	1	2	1	0	II	67	3	antrum	0	0	71.6667	73.7333
GSM1523808	2	0.720561	Male	56	1	3	1	0	III	20	5	antrum	0	0	72.5	73.5
GSM1523809	1	0.579566	Male	77	1	2	1	0	II	20	2	antrum	0	0	11.5333	73.4333
GSM1523810	1	0.52826	Male	66	0	2	0	0	I	21	0	antrum	2	0	0.733333	73.0667
GSM1523811	1	0.660992	Female	80	0	2	0	0	I	33	0	antrum	0	0	4.8	72.8667
GSM1523812	2	0.755598	Male	62	1	3	1	0	III	32	5	body	0	0	59	72.8333
GSM1523813	2	0.73278	Male	70	1	3	1	0	III	53	5	antrum	0	0	59.3667	72.8333
GSM1523814	1	0.663191	Male	68	1	2	1	0	II	31	2	body	0	0	59.4667	72.7333
GSM1523815	2	0.68364	Male	64	1	2	2	0	III	66	10	antrum	1	3	18.7667	25.1667
GSM1523816	1	0.605296	Male	66	1	2	1	0	II	52	3	cardia	0	0	36.5333	72.0667
GSM1523817	2	0.700847	Male	73	1	3	3	0	IV	28	19	body	1	3	5.83333	6.23333
GSM1523818	1	0.549009	Female	66	1	3	3	0	IV	55	43	body	1	3	7.86667	9.83333
GSM1523819	1	0.612444	Female	77	1	4	1	0	IV	36	6	cardia	0	2	8.1	10.1
GSM1523820	1	0.644224	Male	64	1	3	1	0	III	11	1	cardia	2	4	0.766667	23.7
GSM1523821	1	0.652313	Male	64	1	4	1	0	IV	30	2	body	0	0	63.8333	71.1
GSM1523822	1	0.592405	Male	66	0	2	0	0	I	38	0	antrum	0	0	59.7	70.9667
GSM1523823	1	0.648026	Female	64	1	2	2	0	III	55	10	antrum	0	0	59.2	70.9
GSM1523824	1	0.593497	Male	64	1	2	1	0	II	48	2	body	0	0	70.2667	70.6667
GSM1523825	2	0.74059	Male	69	1	3	2	0	III	16	12	antrum	1	3	2.83333	4
GSM1523826	2	0.69293	Male	74	1	3	1	0	III	22	6	antrum	0	2	1.83333	2.7
GSM1523827	2	0.95949	Female	36	1	3	1	0	III	56	6	body	0	0	69.5333	70.0333
GSM1523828	1	0.668546	Male	72	1	3	3	0	IV	33	22	antrum	1	3	1.36667	5.86667
GSM1523829	1	0.60027	Male	68	0	2	0	0	II	45	0	antrum	0	0	47.4333	69.8333
GSM1523830	1	0.577362	Male	59	1	2	1	0	II	23	1	antrum	1	3	32.4333	53.4333
GSM1523831	1	0.526352	Male	68	1	2	1	1	IV	22	4	antrum	1	3	0.1	30.9
GSM1523832	2	0.791729	Male	62	1	2	2	0	III	46	15	body	1	3	6.7	17.6667
GSM1523833	1	0.586797	Male	65	1	3	3	0	IV	89	51	antrum	1	3	8.03333	8.86667
GSM1523834	2	0.827356	Female	66	1	3	1	0	III	29	4	body	1	3	18.2	44.5667
GSM1523835	1	0.642829	Male	54	1	2	1	0	II	35	1	body	0	0	59.0333	69.3
GSM1523836	2	0.69771	Male	56	1	3	1	0	III	31	1	body	0	0	59.9667	69.2333
GSM1523837	1	0.580106	Male	70	0	2	0	0	I	13	0	body	2	4	3	26.8333
GSM1523838	1	0.513645	Male	65	1	3	2	0	III	47	7	antrum	0	2	9.7	10.3333
GSM1523839	2	0.738134	Male	57	1	3	2	0	III	60	12	body	0	0	68.2	69.1333
GSM1523840	2	0.678234	Male	78	1	2	1	0	II	64	1	cardia	1	3	5.66667	22.8333
GSM1523841	1	0.587042	Male	65	1	2	1	0	II	69	1	body	1	3	17.2667	42.0667
GSM1523842	1	0.506806	Male	70	1	2	1	0	II	34	6	antrum	0	2	46.2	48.7333
GSM1523843	1	0.609067	Female	65	1	4	2	1	IV	54	15	antrum	1	3	10.8333	25.8667
GSM1523844	2	0.740285	Male	54	1	3	2	0	III	14	9	antrum	1	0	34.6667	68.9
GSM1523845	1	0.592629	Female	77	1	3	3	0	IV	25	19	antrum	0	2	6.1	9.66667
GSM1523846	1	0.662838	Male	63	1	2	2	0	III	36	15	cardia	0	0	43.8	68.3667
GSM1523847	1	0.602026	Female	31	1	2	1	0	II	51	4	antrum	0	0	58.8	68.1333
GSM1523848	1	0.65853	Male	68	1	3	1	0	III	35	5	body	0	0	49.0333	68.1333
GSM1523849	2	0.796147	Male	65	1	3	1	0	III	30	6	antrum	1	3	0.533333	28.0333
GSM1523850	2	0.969722	Male	38	1	4	2	0	IV	32	9	body	1	3	10.0333	36.4
GSM1523851	1	0.613933	Female	77	0	2	0	0	I	40	0	antrum	0	0	9.16667	67.2333
GSM1523852	2	0.742771	Male	55	1	3	1	0	III	37	5	antrum	0	2	27.8	31
GSM1523853	1	0.651261	Male	68	0	2	0	0	I	27	0	antrum	2	0	1.83333	66.7333
GSM1523854	1	0.658357	Male	69	1	2	1	0	II	31	2	antrum	0	0	58.8667	66.7333
GSM1523855	1	0.596018	Male	77	1	2	2	0	III	26	7	body	1	3	12.1333	21.9333
GSM1523856	2	0.771566	Female	51	1	2	1	0	II	55	1	antrum	0	0	65.4667	66.2
GSM1523857	2	0.849615	Female	75	1	3	2	0	III	35	14	antrum	1	3	5.9	14.4333
GSM1523858	2	0.832244	Female	42	0	2	0	0	I	40	0	whole	1	3	5.93333	17.1
GSM1523859	2	0.760117	Male	67	1	2	1	0	II	40	3	body	0	0	50.0333	53.1333
GSM1523860	1	0.563671	Male	66	0	2	0	0	I	32	0	antrum	2	4	0.733333	42.2
GSM1523861	1	0.609195	Male	64	0	2	0	0	I	34	0	body	0	0	59.3667	64.8
GSM1523862	2	0.804264	Male	41	1	3	3	0	IV	54	19	body	1	3	11.3333	21
GSM1523863	1	0.608107	Female	64	0	2	0	0	I	41	0	antrum	0	0	59.8333	64.5667
GSM1523864	1	0.542707	Male	52	0	2	0	0	I	47	0	body	0	0	60.2	63.9667
GSM1523865	2	0.679783	Male	70	1	2	1	0	II	33	5	body	1	0	24.8	63.7
GSM1523866	2	0.782383	Female	86	1	3	2	1	IV	16	10	antrum	0	2	3.9	4.36667
GSM1523867	1	0.615023	Male	54	1	2	2	0	III	38	8	antrum	1	3	9.7	33.2667
GSM1523868	2	0.723351	Male	62	1	3	2	0	III	37	11	antrum	1	1	3.3	63.2667
GSM1523869	1	0.648594	Female	67	1	2	1	0	II	46	5	body	0	0	14.1	62.5333
GSM1523870	1	0.560467	Male	75	1	2	1	0	II	52	1	antrum	0	0	59.1667	62.4667
GSM1523871	1	0.623156	Female	70	1	2	1	0	II	37	6	antrum	0	0	21.7667	62.3667
GSM1523872	2	0.848188	Female	61	1	4	3	1	IV	61	26	body	1	3	13.6	15.0333
GSM1523873	2	0.802895	Male	57	1	2	2	1	IV	40	12	cardia	1	3	0.6	24.0333
GSM1523874	1	0.643664	Female	72	0	2	0	0	I	36	0	antrum	0	0	59.8333	62.1
GSM1523875	1	0.587881	Male	79	1	2	1	0	II	52	3	body	1	3	6.23333	8.46667
GSM1523876	1	0.641929	Male	76	0	2	0	0	I	33	0	antrum	0	0	58.7	61.9
GSM1523877	1	0.570448	Male	65	1	2	2	0	III	44	12	body	1	3	4.13333	13.1
GSM1523878	2	0.893368	Male	56	1	2	1	0	II	28	2	cardia	0	0	59.7	61.8667
GSM1523879	1	0.503251	Male	63	1	3	3	0	IV	37	20	body	0	0	0.666667	61.1667
GSM1523880	2	0.723307	Female	54	0	2	0	0	I	46	0	body	0	0	54.9667	60.9667
GSM1523881	1	0.636369	Male	74	1	2	2	0	III	55	14	cardia	1	3	13.7333	14.9
GSM1523882	1	0.552164	Male	36	1	2	2	0	III	75	7	body	0	0	59.7	60.7
GSM1523883	1	0.549409	Male	77	1	2	1	0	II	31	2	antrum	1	3	30.0333	39.5333
GSM1523884	2	0.907629	Male	50	1	3	1	0	III	45	6	body	0	0	3.06667	60.4333
GSM1523885	1	0.55767	Female	53	0	2	0	0	I	53	0	antrum	0	0	59.9667	60.2333
GSM1523886	2	0.764797	Male	49	1	3	3	0	IV	42	22	body	1	3	3.96667	5.6
GSM1523887	2	0.673661	Male	46	0	2	0	0	I	51	0	antrum	0	0	59.4333	60.2
GSM1523888	1	0.590788	Male	52	0	2	0	0	I	44	0	antrum	0	0	59.8333	59.9
GSM1523889	1	0.644379	Male	74	0	2	0	0	I	45	0	cardia	0	0	55.3	59.6667
GSM1523890	2	0.962	Female	33	1	3	2	0	III	94	9	cardia	1	1	57.2	59.5667
GSM1523891	2	0.674815	Female	53	0	2	0	0	I	39	0	antrum	0	0	48.6333	59.5667
GSM1523892	2	0.714461	Male	59	0	2	0	0	I	53	0	antrum	0	0	47.5	59.4667
GSM1523893	1	0.556259	Male	74	0	2	0	0	I	61	0	body	1	3	3.96667	20.1
GSM1523894	1	0.611757	Male	56	0	2	0	0	I	77	0	body	1	3	18.6333	35.7667
GSM1523895	1	0.509212	Male	66	0	2	0	0	I	32	0	antrum	0	0	49.0333	59.0333
GSM1523896	2	0.69655	Male	51	1	2	1	0	II	64	1	body	1	3	18.3	28.0333
GSM1523897	1	0.620385	Female	78	0	2	0	0	I	54	0	antrum	0	0	57.5	58.8667
GSM1523898	1	0.601747	Male	60	0	2	0	0	I	73	0	antrum	0	0	49.5667	58.8333
GSM1523899	1	0.626943	Female	60	1	2	1	0	II	142	1	cardia	0	0	57.1	58.0667
GSM1523901	1	0.62824	Female	65	0	2	0	0	I	61	0	antrum	0	0	53.5667	57.4667
GSM1523903	2	0.673033	Male	60	0	4	0	0	III	41	0	body	1	3	38.4333	39.8
GSM1523904	2	0.816332	Male	56	1	2	3	0	IV	57	23	cardia	1	1	42.3667	55.3667
GSM1523905	2	0.715204	Male	66	1	2	1	0	II	46	6	antrum	0	0	44.4	55.3
GSM1523906	2	0.690523	Male	53	0	2	0	0	I	14	0	body	0	0	46.0333	55.3
GSM1523908	2	0.685286	Female	44	1	4	3	0	IV	58	23	body	0	0	48.9667	55.0667
GSM1523909	1	0.565096	Male	74	1	2	1	0	II	41	1	antrum	0	0	49.3333	54.5333
GSM1523910	1	0.642857	Male	53	1	3	1	0	III	55	6	antrum	0	0	48.5	54.3333
GSM1523911	1	0.5965	Female	72	1	3	3	0	IV	45	28	antrum	1	3	6.96667	21.8333
GSM1523918	2	0.693732	Male	62	1	3	2	0	III	65	8	antrum	1	3	25.9	28.1333
GSM1523919	2	0.777373	Male	64	1	4	1	0	IV	42	1	body	0	0	78.2	84.1
GSM1523920	2	1.06126	Male	44	0	3	0	0	II	12	0	body	1	3	3.23333	9.33333
GSM1523921	1	0.606121	Male	42	1	2	1	0	II	59	2	antrum	0	0	61	83.3
GSM1523922	2	0.697719	Male	65	1	2	1	0	II	29	2	body	1	3	16.5667	23.6
GSM1523923	1	0.630076	Male	59	1	2	1	0	II	59	2	whole	1	3	11.7	26.4
GSM1523924	2	0.919729	Male	52	1	2	1	0	II	40	1	body	0	0	73.5333	82.2
GSM1523925	1	0.438755	Female	59	1	2	1	0	II	21	2	antrum	1	3	4.36667	6.3
GSM1523926	1	0.607651	Male	69	1	①2/ ②1/ ③1	1	0	①II/ ②I/ ③I	38	5	cardia	0	0	61.1333	69.0333
GSM1523927	1	0.573472	Male	46	1	2	1	0	II	52	3	body	0	0	80.7667	80.7667
GSM1523928	1	0.505381	Male	69	1	2	1	0	II	22	2	cardia	0	4	17.9333	54.1333
GSM1523929	1	0.636499	Female	67	1	2	2	0	III	41	9	antrum	0	0	60.2333	88.3333
GSM1523930	2	0.682273	Male	51	1	2	1	0	II	34	3	antrum	0	0	61.1667	78.5333
GSM1523931	1	0.663319	Female	61	1	2	1	0	II	39	3	antrum	0	0	71.9333	77.6
GSM1523932	1	0.615942	Female	66	1	2	1	0	II	60	5	antrum	1	3	0.8	12.6667
GSM1523933	1	0.6206	Male	74	1	2	1	0	II	38	2	antrum	0	0	69.5333	75.2667
GSM1523934	1	0.602469	Male	70	1	3	3	0	IV	45	26	body	1	3	11.6333	12.8
GSM1523935	1	0.660569	Male	64	0	3	0	0	II	33	0	antrum	0	0	85.2667	87.4
GSM1523936	2	0.764198	Male	70	1	2	1	0	II	36	1	antrum	1	3	10.8333	17.5667
GSM1523937	1	0.634009	Male	81	1	2	1	0	II	29	3	antrum	1	3	9.76667	19.6667
GSM1523938	2	0.872362	Female	53	1	3	3	0	IV	45	44	body	1	3	0.7	5.76667
GSM1523939	2	0.899633	Female	28	1	3	3	0	IV	39	31	body	1	3	7.93333	11.2333
GSM1523940	1	0.6572	Male	69	1	3	3	0	IV	29	26	antrum	1	3	13.8667	20.0333
GSM1523941	1	0.61711	Male	70	1	2	3	0	IV	42	28	body	1	3	0.6	4.53333
GSM1523942	1	0.620571	Male	70	1	①2/ ②1	2	0	①III/ ②II	32	8	antrum	0	0	69.5667	70.2667
GSM1523943	1	0.598833	Female	72	1	3	2	1	IV	31	21	cardia	1	3	2.93333	5.53333
GSM1523944	1	0.637719	Male	71	1	2	2	0	III	44	12	antrum	0	0	11.5	69.6333
GSM1523945	2	0.716499	Male	53	1	4	3	0	IV	34	29	whole	1	3	15.2667	17.5333
GSM1523946	1	0.566972	Male	50	1	2	2	0	III	36	11	antrum	0	0	3.7	68.9333
GSM1523947	1	0.629959	Female	74	0	3	0	0	II	13	0	antrum	0	0	64.2333	68.4333
GSM1523948	2	0.924911	Male	52	1	3	3	0	IV	35	24	body	1	3	15.3333	27.4667
GSM1523949	2	1.14894	Female	51	1	3	2	1	IV	12	9	body	1	3	3.23333	10.1
GSM1523950	1	0.519098	Male	57	1	2	3	0	IV	55	18	antrum	0	0	58.8333	68.2
GSM1523951	2	0.680459	Male	66	1	4	2	1	IV	33	7	cardia	1	3	36.5	53.0333
GSM1523952	2	0.729218	Female	54	1	2	1	0	II	51	2	antrum	0	0	100.867	100.867
GSM1523953	1	0.584293	Male	70	1	2	2	0	III	50	8	antrum	0	0	84.7667	84.7667
GSM1523954	1	0.594574	Male	62	1	2	1	0	II	37	3	antrum	0	0	60.2333	100.867
GSM1523955	2	1.1999	Male	49	1	2	2	0	III	27	8	body	1	3	31.4	34.3667
GSM1523956	2	0.727055	Male	76	1	2	1	0	II	41	1	body	0	2	19.0667	31.1333
GSM1523957	1	0.462588	Female	37	1	2	1	0	II	18	6	body	0	0	70.0333	100.633
GSM1523958	2	0.825118	Male	56	1	2	1	0	II	52	5	body	0	0	97.2	100.233
GSM1523959	1	0.522311	Male	54	1	2	3	0	IV	30	18	antrum	1	3	10.2	17.4333
GSM1523960	1	0.434993	Female	70	1	2	1	0	II	30	1	body	0	0	61.4	99
GSM1523961	1	0.527411	Male	63	1	2	1	0	II	16	2	antrum	0	2	6.16667	9.5
GSM1523962	2	0.877237	Male	48	1	3	2	0	III	44	10	body	1	3	14.4667	20.1333
GSM1523963	1	0.600889	Female	69	1	2	1	0	II	29	4	antrum	1	3	40.8333	45.7667
GSM1523964	1	0.461056	Male	61	1	2	1	0	II	38	4	body	0	0	98.5333	98.5333
GSM1523965	2	0.738486	Male	52	1	3	3	0	IV	45	21	antrum	1	3	8.9	11.4667
GSM1523966	1	0.648294	Male	35	1	2	3	0	IV	48	16	body	0	3	0.766667	51.8
GSM1523967	2	0.816746	Male	52	1	2	2	0	III	15	8	cardia	0	0	93.4667	98.4667
GSM1523968	2	0.871673	Female	44	0	3	0	1	IV	36	0	whole	1	3	35.8667	45.1667
GSM1523969	1	0.667362	Male	69	1	3	1	0	III	36	3	antrum	1	3	12.1333	17.9
GSM1523970	2	0.691021	Female	77	1	2	1	0	II	43	6	antrum	1	3	7.4	15.7
GSM1523971	2	1.04036	Female	45	1	3	1	0	III	38	4	cardia	1	3	11.6667	13.3
GSM1523972	1	0.546342	Male	70	1	2	1	1	IV	28	1	antrum	1	3	6.03333	6.5
GSM1523973	1	0.623499	Male	62	1	2	2	0	III	50	8	antrum	0	0	23.7667	87.2667
GSM1523974	1	0.503417	Male	61	1	2	1	0	II	41	6	body	0	0	91.9333	98.2333
GSM1523975	2	0.760233	Male	67	1	3	1	0	III	68	3	antrum	1	3	1.9	7.2
GSM1523976	2	0.704958	Male	69	1	2	2	0	III	59	7	antrum	1	4	24.5333	56
GSM1523977	2	0.669835	Male	63	1	2	1	0	II	30	5	antrum	0	2	0.7	1
GSM1523978	1	0.508325	Female	67	1	2	3	0	IV	58	20	cardia	1	3	13.0333	16.2333
GSM1523979	1	0.570653	Male	78	1	3	2	0	III	30	7	antrum	1	3	3.36667	9.43333
GSM1523980	2	0.953516	Female	77	1	3	2	0	III	34	14	cardia	0	4	4.33333	6.7
GSM1523981	2	0.748486	Male	51	1	2	1	0	II	37	5	antrum	0	0	77.0667	97.2
GSM1523982	2	0.820866	Male	56	1	3	2	1	IV	29	10	antrum	2	4	4.63333	8.7
GSM1523983	2	0.669121	Male	61	1	2	2	0	III	35	7	cardia	1	3	5.66667	10.1
GSM1523984	2	0.851896	Male	57	1	2	1	0	II	37	4	antrum	2	0	21.8	96.9667
GSM1523985	1	0.600033	Male	70	1	2	2	0	III	26	8	cardia	0	4	0.733333	77.5333
GSM1523986	1	0.638176	Male	72	1	3	2	0	III	47	8	antrum	1	1	73.7333	86.8
GSM1523987	2	0.856329	Female	30	1	3	2	0	III	34	7	body	1	3	13.1	18.2667
GSM1523988	2	0.815672	Male	65	1	2	2	0	III	21	13	antrum	2	4	0.766667	14.8333
GSM1523989	2	0.848268	Male	46	1	3	3	0	IV	37	22	body	0	0	64.9667	86.7
GSM1523990	2	0.867	Male	40	1	2	2	0	III	49	9	body	1	3	5.73333	14.1667
GSM1523991	2	0.814327	Female	63	1	2	1	0	II	29	2	antrum	2	0	12.1	95.2
GSM1523992	2	0.731903	Female	70	1	3	3	0	IV	35	22	antrum	1	3	15.6333	20.1333
GSM1523993	1	0.662232	Male	69	1	2	2	0	III	42	9	antrum	0	4	35.4667	68.1333
GSM1523994	2	0.715203	Male	63	1	2	2	0	III	40	13	antrum	0	0	35.4	86.3667
GSM1523995	2	0.849193	Male	82	1	2	2	0	III	23	9	cardia	0	2	6.06667	6.36667
GSM1523996	2	0.753903	Female	75	1	2	1	0	II	28	2	antrum	1	3	30	35.2
GSM1523997	1	0.611022	Female	72	1	4	3	0	IV	37	16	antrum	1	3	18.1667	25.2
GSM1523998	1	0.600296	Male	59	1	2	2	0	III	47	11	antrum	1	3	9.36667	21.2333
GSM1523999	1	0.595193	Male	66	1	2	1	0	II	33	6	body	0	0	57.6333	93.8667
GSM1524000	2	0.903639	Female	69	1	3	2	0	III	29	9	antrum	2	0	2.1	93.8667
GSM1524001	1	0.622521	Male	58	1	2	1	0	II	37	4	body	0	0	88.2	93.6333
GSM1524002	1	0.499015	Male	64	1	3	2	0	III	25	8	cardia	0	0	5.06667	86.1333
GSM1524003	1	0.452199	Female	60	1	2	2	0	III	18	10	antrum	0	0	82.4	85.9333
GSM1524004	2	0.793102	Male	58	1	4	3	1	IV	32	19	body	1	3	0.7	5.93333
GSM1524005	2	0.695863	Male	71	1	2	3	1	IV	33	18	antrum	1	3	2.1	9.46667
GSM1524006	2	1.06888	Female	41	1	2	2	0	III	48	7	body	1	3	12.1333	26.2667
GSM1524007	2	0.794629	Female	48	1	3	1	1	IV	13	4	cardia	1	3	5.56667	10.3667
GSM1524008	1	0.519505	Male	39	1	3	3	0	IV	54	17	antrum	1	3	6.7	10.8333
GSM1524009	2	0.762083	Female	60	1	2	2	0	III	23	10	cardia	1	3	59.1667	65
GSM1524010	2	0.977136	Female	73	1	2	2	0	III	23	9	body	1	3	18.5333	19.7
GSM1524011	1	0.485131	Female	63	1	2	1	0	II	56	6	antrum	0	0	58.6333	90.2
GSM1524012	2	0.670645	Male	64	1	3	1	0	III	63	3	antrum	0	0	83.0333	85.2333
GSM1524013	1	0.517901	Male	63	1	2	1	0	II	24	6	body	0	0	70.2	89.9
GSM1524014	2	0.698029	Female	66	1	4	3	1	IV	49	40	antrum	1	3	7.66667	11.3333
GSM1524015	1	0.588332	Male	61	1	4	1	0	IV	10	3	antrum	1	4	6.06667	24.8667
GSM1524016	2	0.860907	Male	24	1	3	3	1	IV	41	31	body	1	3	14	27.8
GSM1524017	2	0.744599	Male	67	1	2	2	0	III	44	14	antrum	0	0	10.7	85.0333
GSM1524018	1	0.500243	Male	64	1	3	1	0	III	52	5	antrum	0	0	73.2	84.7667
GSM1524019	2	0.800268	Male	70	1	3	3	0	IV	30	24	body	1	3	6.16667	8.33333
GSM1524020	2	0.843584	Male	51	1	2	2	0	III	44	14	body	0	0	61.1667	84.3
GSM1524021	2	0.811028	Female	56	1	3	1	0	III	50	1	body	0	2	11.9	12.9333
GSM1524022	2	0.694304	Female	65	1	3	3	0	IV	61	61	body	1	3	3.46667	8.03333
GSM1524023	1	0.604687	Female	77	1	4	2	0	IV	41	14	antrum	0	0	81.4333	83.8333
GSM1524024	2	0.668724	Male	61	1	3	2	0	III	53	9	antrum	1	3	49.4667	89.4333
GSM1524025	1	0.637368	Male	71	1	2	2	0	III	46	8	antrum	0	4	14.1	81.8333
GSM1524026	2	0.846686	Female	52	1	3	1	0	III	29	5	body	1	1	81.3667	83.6
GSM1524027	1	0.618775	Male	61	1	3	2	0	III	31	10	body	0	2	57.7667	59.7
GSM1524028	2	0.694238	Male	72	1	2	2	0	III	26	12	body	1	3	26.5667	47.7
GSM1524029	2	1.14494	Female	50	1	4	3	0	IV	31	22	body	1	3	21.7	31.1
GSM1524030	2	1.0261	Female	46	1	3	1	0	III	44	3	cardia	1	3	27.5333	31.3333
GSM1524031	1	0.50962	Male	55	1	2	3	0	IV	42	19	antrum	1	1	14.1333	82
GSM1524032	2	0.743576	Female	70	1	4	1	0	IV	56	1	antrum	1	3	12.2	77.2
GSM1524033	2	0.676531	Female	67	1	2	2	1	IV	37	14	body	0	0	80.2667	80.8333
GSM1524034	2	0.944832	Male	65	1	3	1	0	III	44	1	body	1	3	18.1667	44.0667
GSM1524035	2	1.02242	Female	64	1	3	3	0	IV	25	16	body	0	0	60.4333	80.3
GSM1524036	1	0.561579	Male	70	1	3	1	0	III	13	3	body	0	0	71	79.9333
GSM1524037	2	0.702286	Male	72	1	3	2	0	III	23	7	antrum	1	3	18	23.4333
GSM1524038	1	0.556589	Male	74	1	2	3	1	IV	58	40	whole	0	3	8.43333	8.63333
GSM1524039	2	0.721336	Male	72	1	3	2	0	III	18	9	antrum	1	3	11.8	12.0667
GSM1524040	2	0.773644	Female	55	1	3	3	0	IV	53	28	antrum	1	3	18.3	36.1667
GSM1524041	1	0.638323	Male	56	1	2	3	1	IV	41	17	body	0	0	68.4333	77.3333
GSM1524042	2	0.704202	Female	62	1	2	2	0	III	36	11	cardia	1	3	0.533333	10.8333
GSM1524043	1	0.622427	Male	60	1	2	2	1	IV	30	7	body	1	3	4.1	16.8333
GSM1524044	2	0.725715	Male	80	1	2	1	1	IV	40	4	antrum	1	3	3.06667	22.8667
GSM1524045	2	0.7244	Male	33	1	2	1	0	II	60	2	body	0	0	64.6	89.1333
GSM1524046	2	0.760832	Female	59	1	2	1	0	II	28	5	antrum	0	0	87.5333	88.0333
GSM1524047	1	0.654733	Male	74	1	2	1	0	II	43	5	antrum	0	0	33.9667	69.8667
GSM1524048	1	0.628112	Male	67	1	2	1	0	II	22	2	antrum	2	3	36.3	46.8
GSM1524049	2	0.738387	Male	62	1	2	1	0	II	33	1	body	2	0	0.5	87.8
GSM1524050	1	0.54308	Male	66	1	2	1	0	II	29	3	antrum	1	3	21.7333	57.1333
GSM1524051	1	0.647941	Female	51	1	2	1	0	II	33	2	antrum	0	0	85.0333	87.2667
GSM1524052	2	0.673299	Male	74	1	2	1	0	II	42	2	antrum	2	3	8.76667	13.1667
GSM1524053	2	0.723398	Male	61	1	2	1	0	II	31	5	body	0	0	79.8333	86.9333
GSM1524054	1	0.579413	Male	72	1	2	1	0	II	32	1	antrum	0	0	12.5667	86.5667
GSM1524055	1	0.616398	Male	54	1	2	1	0	II	18	1	antrum	1	3	12.1333	37.9333
GSM1524056	1	0.45158	Male	71	1	2	1	0	II	24	1	body	1	3	7.5	14.1667
GSM1524057	2	0.857424	Male	80	0	4	0	0	IV	10	0	antrum	1	3	14.9667	15.9333
GSM1524058	2	0.768643	Female	56	1	2	1	0	II	65	5	cardia	0	0	85.4667	85.4667
GSM1524059	2	0.74935	Male	58	0	3	0	0	II	32	0	antrum	0	0	79.2333	85.2
GSM1524060	2	0.718962	Male	56	1	2	1	0	II	16	4	body	0	0	70.3	84.8333
GSM1524061	1	0.599939	Male	77	1	2	1	0	II	26	4	antrum	0	0	84.3333	84.6
GSM1524062	2	0.998491	Female	40	1	3	1	0	III	22	2	cardia	1	3	43.4333	70.2
GSM1524068	1	0.605979	Female	71	1	2	1	0	II	30	1	body	0	0	91.2333	92.8667
GSM1524069	1	0.578432	Male	63	1	2	1	0	II	24	5	antrum	2	4	0.3	85.6
GSM1524070	2	0.808691	Male	58	1	2	1	0	II	18	2	body	0	0	86.2	91.6333
GSM1524071	2	0.75569	Male	60	1	4	1	0	III	68	6	antrum	0	0	85.8333	90.7667
GSM1524072	2	0.960136	Female	43	1	3	2	1	IV	26	14	antrum	2	4	0.733333	42.9333
