# Supplementary material for: A thirty-three gene-based signature predicts lymph node metastasis and prognosis in patients with gastric cancer
Source: Heliyon. 2023 Jun 5;9(6):e17017. doi: 10.1016/j.heliyon.2023.e17017 (PMC10361117; doi:10.1016/j.heliyon.2023.e17017)
Supplement: Multimedia component 3 [file mmc3.xlsx]

## Sheet: Supplementary Table 1
Supplementary Table 2 The DEGs between pN0 and PN+ patients were identified by edgeR.
Gene symbol	logFC	logCPM	PValue	FDR
CTHRC1P1	6.32896	-1.11706	1.03e-05	0.000759922
CRP	5.78353	1.66951	9.06e-08	1.51e-05
ADIPOQ	5.01515	1.30848	2.35e-08	4.62e-06
SERPINA9	4.83766	3.1117	3.03e-07	4.24e-05
CGB3	4.24133	-1.38049	5.91e-06	0.00049143
MTND2P13	4.17941	3.55495	3.7e-07	4.99e-05
CHGB	3.97021	5.93723	2.6e-07	3.71e-05
FAM9C	3.93022	0.433014	2.33e-07	3.39e-05
BCAR4	3.89839	-0.138184	5.81e-06	0.000486161
CGB5	3.88776	0.304084	1.86e-06	0.000200949
ACTL8	3.7353	2.95036	2.13e-07	3.17e-05
AC026904.1	3.71683	-2.18761	3.81e-06	0.000358003
TRARG1	3.68844	0.121273	8.05e-08	1.35e-05
SYT4	3.63809	1.5497	3.08e-06	0.000298976
ASCL1	3.5577	3.85543	1.26e-05	0.000884367
PCSK1	3.48707	3.54738	3.75e-10	1.14e-07
MYBPH	3.36124	-0.224074	5.09e-07	6.65e-05
MIR8071-2	3.21937	-0.271917	5.97e-07	7.59e-05
VSTM2L	3.04174	3.56503	5.56e-10	1.61e-07
RGS13	2.96184	2.48253	1.77e-08	3.66e-06
PAPPA2	2.92989	2.44975	5.29e-07	6.82e-05
ARC	2.8223	1.56305	5.76e-10	1.64e-07
LINC02532	2.79268	3.892	2.42e-07	3.49e-05
SFTPD	2.78701	0.757364	5.11e-07	6.66e-05
POU3F3	2.78134	-0.389294	4.27e-06	0.000386354
PI16	2.75744	2.66924	2.44e-09	6.02e-07
FABP4	2.74834	2.66227	7.32e-09	1.64e-06
VPREB3	2.71298	2.36616	9.84e-09	2.11e-06
SFTPB	2.68604	2.28663	1.26e-05	0.000884367
CXCR5	2.58818	0.179783	8.2e-08	1.37e-05
GHRL	2.54227	2.32115	9.72e-10	2.63e-07
CACNG6	2.50155	-1.05558	3.95e-06	0.000368593
ACTN2	2.49475	1.59338	6.94e-07	8.63e-05
FCRLA	2.49261	2.82371	1.4e-07	2.18e-05
RNU6-1238P	2.49015	-1.93443	1.36e-05	0.000935157
EEF1A2	2.44137	4.48763	1.34e-05	0.000925779
AL139020.1	2.40638	2.02646	7.34e-06	0.000582717
PCDH8	2.34781	-0.825368	4.23e-06	0.00038449
PLIN1	2.28639	1.89236	1.99e-06	0.000210397
IGHD	2.26295	4.18229	4.22e-06	0.000384459
CD79B	2.21094	3.35906	4.81e-08	8.65e-06
CDK5R2	2.2106	1.54735	1.32e-05	0.000917868
FCER2	2.20643	1.45538	1.38e-06	0.000158242
AL138930.1	2.18994	-0.804987	1.08e-05	0.000785883
VEGFD	2.17834	0.753352	3.12e-07	4.34e-05
CST4	2.16453	0.722474	1.24e-05	0.000879988
ROS1	2.14217	1.30659	1.13e-05	0.000809034
SEZ6	2.12453	1.86225	1.06e-05	0.000778017
CLEC17A	2.12405	1.27543	2.77e-06	0.000273902
MPZ	2.06683	2.57728	2e-06	0.000210725
TDRD9	2.06674	1.25712	9.46e-07	0.00011286
GDF10	2.0374	0.0965007	4.3e-06	0.000387992
LINC01711	1.99004	-1.30714	4.85e-06	0.000427508
BAALC	1.96376	1.11115	5.08e-07	6.65e-05
SPIB	1.95867	3.57371	1.88e-06	0.000201382
BLK	1.94681	2.31123	2.14e-06	0.00022168
CD22	1.94199	3.98181	1.25e-06	0.000146085
AC021683.2	1.88092	-0.510498	5.45e-06	0.0004632
SFRP2	1.86305	7.11187	4.97e-06	0.000435915
AC021683.1	1.81234	-1.10617	5.38e-06	0.000459919
ERVW-1	1.81177	0.75221	1.33e-05	0.000921114
CNR2	1.75244	1.05266	5.28e-06	0.000452853
FAM129C	1.75206	1.63393	3.32e-06	0.000319462
MEF2B	1.72169	0.316938	5.04e-06	0.000440197
SHISA2	1.7166	3.32083	1.87e-06	0.000200949
ACMSD	1.70815	-0.151946	5.53e-06	0.000466922
CD79A	1.70714	5.48129	8.81e-06	0.000671582
UNC13A	1.70696	2.6999	4.2e-06	0.000383421
PLD4	1.69186	2.59079	1.14e-07	1.82e-05
GDF6	1.67674	-0.357954	1.05e-05	0.000771636
IGF1	1.64162	2.10401	1.52e-06	0.000168618
COL9A1	1.62944	2.78625	6.06e-07	7.65e-05
KCNA5	1.6282	0.616771	1.36e-06	0.000156789
CD70	1.62783	1.70417	5.92e-06	0.000491812
PAK3	1.60921	1.97135	1.8e-06	0.000195575
ISLR2	1.60703	1.76034	4.27e-10	1.26e-07
DCLK1	1.59887	3.46545	5.18e-06	0.000449901
ITGBL1	1.54969	3.59316	6.82e-06	0.00054965
LINGO3	1.53859	1.01596	2.64e-07	3.76e-05
AVPR2	1.53208	0.319483	1.17e-07	1.86e-05
FCRLB	1.46612	0.940135	6.8e-06	0.00054965
CPE	1.45599	5.38925	3.87e-06	0.000362508
SIGLEC6	1.44068	0.499077	1.47e-06	0.000165729
TNXB	1.43651	5.76896	2.39e-06	0.000243143
SUCNR1	1.42877	3.13011	8.76e-06	0.000671582
PTGDS	1.42078	5.73831	6.45e-06	0.000526095
MFAP5	1.41873	4.51028	6.89e-06	0.000553073
ELN	1.40629	6.43354	9.06e-08	1.51e-05
MAGEL2	1.40597	-0.152672	9.5e-06	0.000716272
GLI1	1.39915	2.48385	1.87e-08	3.85e-06
NAPSB	1.38159	2.69761	2.96e-08	5.67e-06
TRBV6-5	1.37221	-0.577057	8.05e-06	0.000628438
PTGER1	1.33912	1.79909	1.32e-05	0.000917868
P2RY8	1.33419	3.91524	8.06e-06	0.000628438
SHISAL2A	1.2925	0.850774	1.08e-05	0.000784207
SAMD11	1.28885	2.52167	7.64e-08	1.31e-05
NR2F1	1.27623	5.01178	3.69e-08	6.93e-06
PRDM6	1.26426	1.69964	3.53e-07	4.83e-05
PODN	1.26235	5.95623	3.85e-06	0.000361317
CLEC3B	1.25934	2.03157	3.95e-07	5.3e-05
DTX1	1.2488	3.6361	4.35e-07	5.74e-05
CD52	1.23598	4.76648	7.08e-07	8.77e-05
GRID1	1.23055	1.82371	1.26e-05	0.000884367
CLECL1	1.22591	-0.128868	1.41e-05	0.000965225
SIT1	1.22363	2.30836	2.66e-06	0.000264547
ANKRD33B	1.2073	2.77156	5.31e-06	0.000454879
CD37	1.19552	5.46102	2.46e-06	0.000247451
PLPPR4	1.18715	2.4792	1.78e-06	0.000195259
CPZ	1.18661	0.343312	1.16e-05	0.000829736
ISLR	1.18309	6.44615	4.5e-06	0.000401289
GPBAR1	1.17937	2.48275	1.49e-06	0.000167532
INMT	1.17891	3.13084	1.18e-05	0.000844165
PTCH2	1.17718	2.56455	5.23e-06	0.000451575
FCMR	1.17568	3.88189	5.49e-06	0.000464421
LINC01116	1.17025	0.611228	6.51e-06	0.000529381
RCAN2	1.16992	4.77812	3.06e-06	0.00029823
SYNDIG1	1.16353	2.30584	6.27e-06	0.000514313
SORCS2	1.12829	2.63942	1.03e-05	0.000761857
NKX2-3	1.11255	0.679454	1.36e-05	0.00093373
TREM2	1.10277	3.26726	2.42e-06	0.000245139
AP001189.3	1.0978	-0.444501	1.79e-06	0.000195575
PRICKLE1	1.08272	2.40983	1.5e-06	0.000167708
BTK	1.06299	2.96047	8.23e-06	0.00064038
GZMM	1.06241	0.463795	1.42e-05	0.000972182
TMEM119	1.05456	4.76443	5.41e-06	0.000461347
MAN1C1	1.04326	4.30257	1.08e-07	1.73e-05
FZD8	1.01989	4.64249	2.11e-06	0.000220284
SCIMP	1.01699	3.14938	9.47e-06	0.000715502
LY86	1.01032	2.60698	5.03e-06	0.000440197
LRRC17	1.00697	1.61253	9.74e-06	0.000728948
ACTBP12	-1.00017	-1.30114	3.4e-10	1.06e-07
PSPC1P1	-1.00743	-2.78472	3.78e-06	0.000356072
SOX9-AS1	-1.02236	0.801926	2.18e-07	3.23e-05
AC027801.2	-1.03328	-3.31176	5.22e-06	0.000451575
CDKL4	-1.03623	-2.08703	9.53e-06	0.000717218
AC008406.3	-1.05679	-2.26755	6.53e-06	0.000530134
SSC4D	-1.05831	1.09215	5.19e-06	0.000449901
GGH	-1.05943	5.73822	2.4e-07	3.47e-05
AL158166.2	-1.06051	-1.01193	5.77e-10	1.64e-07
ALPK2	-1.0647	1.69581	1e-05	0.000746011
ECM1	-1.07619	6.29298	5.82e-06	0.000486161
SHBG	-1.07927	-0.831075	2.32e-06	0.000236922
INTS4P1	-1.08819	-0.624462	1.82e-06	0.000197399
DCAF4L1	-1.09333	-0.856712	1.12e-08	2.38e-06
AC024361.2	-1.09516	-2.69087	4.49e-06	0.000401289
GK-AS1	-1.09702	-0.783237	7.85e-08	1.33e-05
AC133539.1	-1.09731	-3.75967	1.76e-06	0.000193522
PKD1L3	-1.10532	-0.338856	8.58e-06	0.000660216
AF064858.1	-1.10552	-0.989769	1.32e-05	0.000917868
APLN	-1.11601	3.55808	5.19e-07	6.73e-05
AL078604.2	-1.12294	-1.54821	5.77e-07	7.4e-05
GAPDHP49	-1.13591	-2.96297	7.5e-06	0.000592672
KCNJ2	-1.14688	3.08379	6.89e-09	1.55e-06
HGFAC	-1.15262	-1.99578	3.22e-06	0.000310573
S100A1	-1.15588	1.74533	3.59e-07	4.9e-05
POMC	-1.16095	0.431466	1.15e-05	0.000823513
RPL29P19	-1.17049	-1.81323	1.84e-10	6.03e-08
PTCHD4	-1.17595	-0.583828	4.51e-06	0.000401457
ILF2P2	-1.1834	-4.17147	1.54e-06	0.000171408
SH2D1B	-1.18807	0.00503236	2.12e-08	4.26e-06
SDR42E2	-1.19264	-2.07372	2.21e-09	5.56e-07
AC084871.2	-1.2079	-2.52078	4e-06	0.000371597
TOP3BP1	-1.21272	-3.53983	5.06e-06	0.000440999
AC105342.1	-1.21549	-3.54839	4.03e-06	0.000373345
AC108215.1	-1.21834	-1.65789	9.73e-06	0.000728948
IL20RB	-1.22044	2.04968	1.37e-05	0.000937985
KIF26A	-1.22614	4.97114	8.78e-06	0.000671582
AL158166.1	-1.23344	-0.928559	2.76e-11	1.08e-08
MAPK6P3	-1.23605	-2.1588	9.92e-11	3.49e-08
AC022148.1	-1.23815	-2.97114	7.3e-06	0.000580388
MTCYBP24	-1.23998	-4.0187	2.55e-06	0.000254323
LAMB4	-1.24653	-1.19862	1.86e-07	2.79e-05
STARD3	-1.25428	6.4584	1.22e-08	2.55e-06
TPRG1	-1.25745	2.2501	9.12e-09	1.99e-06
PAPOLB	-1.26166	-3.31137	5.46e-06	0.0004632
ERBB2	-1.2665	9.54441	2.49e-06	0.000249232
CITED1	-1.26734	0.555576	4.47e-06	0.000401289
CTH	-1.2682	3.23821	1.11e-10	3.81e-08
AXIN2	-1.26963	5.48547	2.82e-06	0.000278719
AC106772.1	-1.27141	-2.01632	3.76e-06	0.000354786
AL049636.1	-1.27656	-4.22571	1.43e-05	0.000972182
LINC02637	-1.27854	-1.57946	9.47e-10	2.58e-07
RP1L1	-1.27956	-0.192266	4.43e-08	8.11e-06
GRB7	-1.30355	7.00328	4.75e-07	6.25e-05
PKIA-AS1	-1.30945	-2.33464	2.43e-06	0.000245589
AC116025.1	-1.31596	-3.47791	4.5e-06	0.000401289
AC092650.1	-1.3168	-2.68579	3.03e-06	0.000295883
APOC2	-1.3194	-0.70965	3.72e-07	5.01e-05
AL359976.1	-1.322	-1.79457	4.27e-07	5.65e-05
EPHX3	-1.33503	3.09635	8.34e-06	0.000647635
ERVFRD-1	-1.33575	-0.918066	2.16e-08	4.3e-06
AC027808.2	-1.33869	-2.40241	4.85e-10	1.43e-07
IGFL2	-1.35121	0.845064	1.31e-05	0.000917454
MTND4P22	-1.36051	-3.94071	1.93e-06	0.000205603
C12orf54	-1.36159	-2.51397	2.2e-07	3.25e-05
KANK4	-1.36857	1.60803	7.28e-06	0.00057982
AC016930.1	-1.38082	-4.13604	1.5e-06	0.000167532
SCN5A	-1.39438	1.0258	1.32e-06	0.000152794
AC068473.3	-1.39763	-1.03287	4.65e-08	8.44e-06
GRIN2B	-1.3977	0.705455	4.54e-06	0.000402847
FP475955.4	-1.40801	-4.36493	1.06e-05	0.000777242
MTND2P24	-1.40823	-3.97727	1.34e-05	0.000926247
EEF1A1P21	-1.4093	-4.06862	7.85e-06	0.000615388
AC004921.1	-1.41809	-1.44077	2.28e-11	9.2e-09
UMODL1-AS1	-1.42115	-3.90113	5.12e-06	0.000445968
POLR2F	-1.42274	-1.56746	3.68e-07	4.99e-05
CYSRT1	-1.42567	2.61489	8.93e-06	0.000679498
AL354754.1	-1.4273	-4.24116	1.21e-05	0.000855969
NUS1P3	-1.42863	-3.20609	1.26e-05	0.000884367
AC007207.1	-1.4328	-3.37475	1.07e-05	0.000779277
BNIPL	-1.43311	0.900579	1.33e-06	0.000153542
INHBB	-1.43568	4.2157	2.02e-08	4.12e-06
PPL	-1.43711	7.20666	1.17e-08	2.47e-06
CA5A	-1.43987	-1.44222	1.41e-07	2.18e-05
WDR49	-1.44007	-1.56437	2.14e-06	0.00022168
GFRA3	-1.44122	2.28477	9.39e-06	0.000710484
AL353803.2	-1.4482	-3.00197	1.92e-06	0.000204695
AC005077.2	-1.45126	-3.36853	2.19e-06	0.000224994
S100A12	-1.45212	0.903313	1.43e-06	0.000162639
AC104958.1	-1.45499	-1.86039	1.75e-07	2.65e-05
ABCD1P4	-1.45672	-4.19234	1.21e-05	0.000860271
AC015909.1	-1.45894	-3.43038	3.04e-06	0.00029662
EFCAB1	-1.4619	-1.40507	1.08e-06	0.000126869
Z82195.2	-1.46584	-3.12433	8.37e-07	0.000101649
TEPP	-1.47476	-2.40266	3.71e-08	6.94e-06
CYP4F22	-1.47698	0.403123	2.07e-06	0.000216564
WEE2	-1.48229	-1.52678	1.07e-09	2.86e-07
BCAT1	-1.48474	5.47907	2.26e-09	5.6e-07
HCAR2	-1.48774	1.38987	4.16e-07	5.53e-05
NAT8L	-1.49187	1.84452	1.88e-06	0.000201382
EPHB6	-1.50905	3.80615	2.68e-08	5.18e-06
CXCL8	-1.51207	7.00304	2.67e-08	5.18e-06
LINC00342	-1.51311	3.46279	1.22e-12	5.96e-10
CLCA4-AS1	-1.51428	-3.31562	3.04e-07	4.24e-05
AP000776.1	-1.51568	-4.30662	1.11e-05	0.000802418
DIRAS2	-1.52092	-1.33778	3.69e-06	0.00035019
NKAIN4	-1.52105	0.464355	9.77e-07	0.000115933
RAET1E	-1.52541	0.428166	5.39e-08	9.48e-06
AC009283.1	-1.5291	1.41671	5.17e-19	5.91e-16
DUOX1	-1.53537	4.73349	2.7e-09	6.55e-07
AL589745.1	-1.53538	-2.05825	3.17e-06	0.000306765
SHISA9	-1.54311	-0.330159	3.67e-06	0.000349011
LEXM	-1.54452	-0.811982	3.69e-09	8.82e-07
AC079612.1	-1.54812	-4.03571	9.04e-06	0.000686736
ADAD2	-1.5573	-1.99663	2.1e-07	3.14e-05
STAC2	-1.56414	-1.04099	1.95e-08	3.99e-06
AC025470.1	-1.56769	-4.26858	4.29e-08	7.88e-06
RNF2P1	-1.58869	-2.57077	8e-08	1.35e-05
LYG2	-1.5962	-0.735616	5.53e-14	3.45e-11
TUBB8P5	-1.59733	-4.30335	6.33e-06	0.000517352
MTND4P16	-1.60048	-3.46103	7.55e-06	0.000593583
VSIG10L	-1.60097	3.68411	2.12e-10	6.83e-08
AC008115.2	-1.60636	-3.89986	2.23e-07	3.26e-05
AL365259.1	-1.61528	-2.93761	1.89e-09	4.82e-07
ZMAT4	-1.62116	-2.3872	1.34e-05	0.000926247
GABRR3	-1.62286	-3.76255	1.03e-05	0.000760094
C11orf44	-1.63175	-3.86951	1.87e-06	0.000200949
GABRA4	-1.6334	-0.269751	1.36e-05	0.000935912
RHOXF1	-1.63371	-2.79028	1.39e-09	3.6e-07
AL139193.1	-1.63516	-4.27728	3.57e-06	0.000340356
PRR4	-1.63626	1.75727	6.8e-12	2.95e-09
LINC02092	-1.64745	-3.5206	1.45e-06	0.000163665
SPINK5	-1.65013	5.86213	9.12e-06	0.000691818
SNORC	-1.6584	3.49636	9.18e-14	5.48e-11
SNX31	-1.66336	-0.864036	4.03e-08	7.5e-06
ACNATP	-1.6816	-3.03314	4.88e-06	0.00042893
AL136360.2	-1.68475	-4.3539	5.2e-07	6.73e-05
AC015813.3	-1.68725	-3.76934	3.45e-07	4.76e-05
AL136979.1	-1.69117	-2.62828	2.46e-09	6.04e-07
GLDCP1	-1.70267	-2.97604	6.28e-06	0.000514313
MACROD2	-1.70751	3.66015	1.62e-10	5.38e-08
HRG	-1.70803	-2.65641	4.69e-08	8.48e-06
HCAR3	-1.70828	0.385034	1.25e-07	1.98e-05
NTRK2	-1.71128	4.01632	8.4e-09	1.85e-06
FRMPD2	-1.71214	-2.234	6.31e-07	7.92e-05
LINC02271	-1.71916	-4.31734	9.92e-06	0.000741305
CEMIP	-1.72051	6.55643	9.98e-12	4.15e-09
KRT18P47	-1.72256	-3.10937	4.12e-10	1.24e-07
RAET1L	-1.72277	0.835939	9.38e-08	1.55e-05
ROPN1	-1.7372	-3.80162	5.77e-07	7.4e-05
DIO2-AS1	-1.73784	-3.85737	3.43e-06	0.000329349
PAX9	-1.73913	3.09764	3.9e-09	9.18e-07
LINC01152	-1.74036	-0.247011	1.59e-07	2.43e-05
AC105411.1	-1.74294	-1.36216	1.04e-07	1.69e-05
CCL3L1	-1.74373	2.05594	2.86e-12	1.34e-09
SLC22A9	-1.74717	-1.62013	1.07e-07	1.72e-05
TP53AIP1	-1.75488	-1.25169	1.15e-08	2.43e-06
ELOVL2	-1.75907	1.38237	7.93e-11	2.94e-08
KRT76	-1.76131	-3.966	6.85e-06	0.000551216
NEFH	-1.76726	1.2983	2.46e-10	7.8e-08
SALL4P5	-1.76838	-4.11626	1.14e-05	0.000816085
MMP13	-1.77525	1.40516	2.68e-08	5.18e-06
FOXN1	-1.77563	0.273732	2.95e-07	4.15e-05
TUBB2B	-1.77883	3.00716	1.08e-09	2.87e-07
AC087491.1	-1.77909	0.0925631	7.75e-08	1.32e-05
ABHD12B	-1.7881	0.624782	4.25e-08	7.85e-06
SCNN1B	-1.79816	2.30398	1.44e-07	2.23e-05
LINC01840	-1.81639	-3.34735	5.55e-09	1.28e-06
AMHR2	-1.82618	-0.687721	2.21e-07	3.25e-05
AL353718.1	-1.82881	-4.07714	5.95e-06	0.000491947
AC026746.1	-1.83008	-3.81315	1.74e-06	0.000191085
LINC02268	-1.83745	-1.99765	1.04e-06	0.00012321
TBX1	-1.83786	1.66922	6.94e-13	3.48e-10
DYDC2	-1.84513	-1.28023	9.96e-08	1.63e-05
AC006967.3	-1.84823	-3.17802	2.05e-06	0.000215312
NELL1	-1.85242	1.34915	1.5e-06	0.000167532
ELOVL2-AS1	-1.86525	-3.80481	1.28e-06	0.000148803
STK32A-AS1	-1.86743	-2.40751	7.18e-06	0.000574108
PPP1R2P2	-1.87164	-4.22182	4.84e-08	8.66e-06
ZBBX	-1.87196	-2.40911	2.15e-06	0.000221701
IGHV7-27	-1.87504	-2.9399	8.91e-07	0.000107582
FGF4	-1.87902	-1.95079	3.47e-07	4.78e-05
ARSF	-1.87948	-1.97131	5.87e-07	7.51e-05
PRSS27	-1.8911	2.91605	2.09e-08	4.21e-06
SCEL	-1.89348	4.38637	8.36e-06	0.000648173
S100A2	-1.89759	5.43202	1.37e-06	0.000156921
IGKV6D-21	-1.90487	1.76259	5.56e-06	0.000468434
DPEP2NB	-1.91038	-3.50051	1.27e-05	0.000890672
RN7SL259P	-1.92054	-4.32885	5.47e-06	0.000463608
AL356056.1	-1.92115	-3.55497	1.08e-10	3.72e-08
AC012363.2	-1.92526	-3.12154	1.69e-07	2.58e-05
CHL1-AS2	-1.92944	-3.10871	9.21e-09	1.99e-06
SLC13A5	-1.93005	1.54523	6.84e-08	1.18e-05
SLC22A11	-1.93341	0.31369	6.79e-07	8.49e-05
LINC01108	-1.93457	-1.49319	6.05e-07	7.65e-05
SMLR1	-1.94098	0.229942	3.66e-07	4.97e-05
ABCB11	-1.94718	-1.20275	2.3e-11	9.21e-09
MED15P6	-1.94841	-4.13737	8.45e-06	0.000652574
NCOR1P3	-1.97115	-4.31255	1.37e-06	0.000156921
MAL	-1.97311	5.08345	1.12e-05	0.000805283
AC007608.1	-1.97506	-1.65152	2e-09	5.07e-07
CTNNA2	-1.97692	0.43864	7.77e-07	9.47e-05
KLK13	-1.97837	3.82196	4.35e-06	0.000392108
OTOR	-1.98172	-4.07271	8.59e-06	0.000660216
DSC3	-1.99135	4.10332	7.5e-07	9.19e-05
ZIC4	-1.9923	-1.48996	1.09e-05	0.000789234
KLB	-2.00258	0.423813	4.11e-18	4.34e-15
AC036222.1	-2.00486	-3.7324	1.73e-08	3.6e-06
SNX18P13	-2.00689	-3.82379	1.57e-06	0.000174014
ANKRD20A11P	-2.00892	-0.250296	9.91e-12	4.15e-09
KRT15	-2.00937	5.20019	3.89e-09	9.18e-07
CDC37L1-DT	-2.01092	-0.291566	3.65e-26	8.83e-23
AC083809.1	-2.01705	0.463851	4.01e-07	5.36e-05
ANGPTL5	-2.02909	-2.43339	2.65e-11	1.05e-08
DEFB1	-2.04833	3.41924	8.94e-11	3.23e-08
AC016705.1	-2.05179	-3.26951	6.12e-11	2.31e-08
GJB6	-2.054	2.58544	1.64e-06	0.000180544
SLC39A2	-2.05672	-0.943543	7.12e-07	8.77e-05
MTND2P19	-2.05742	-3.99243	4.25e-06	0.000385739
LINC02075	-2.06293	-4.19781	8.98e-07	0.00010817
LY6G6F	-2.08559	-2.9776	7.54e-06	0.000593583
AC007422.1	-2.08873	-3.65754	1.12e-05	0.000806074
ZPBP2	-2.08909	-2.03532	3.5e-10	1.07e-07
IQCA1L	-2.08929	-4.09207	2.68e-07	3.8e-05
AC009502.2	-2.10065	-3.93897	5.12e-08	9.05e-06
LYZL4	-2.11234	-3.39162	8.16e-09	1.81e-06
FAM170B-AS1	-2.12022	-4.19334	4.47e-08	8.15e-06
AC106038.1	-2.13392	-2.2448	1.83e-20	2.43e-17
APCDD1	-2.1381	6.12331	2.93e-15	2.11e-12
TLR8-AS1	-2.13925	-3.76687	6.86e-09	1.55e-06
OR5G3	-2.13946	-3.70389	3.55e-08	6.71e-06
AC009123.1	-2.14506	-3.49417	2.14e-06	0.00022168
MTRNR2L1	-2.14809	2.25503	3.38e-21	4.97e-18
PAX4	-2.16103	0.113474	1.03e-05	0.000761857
LINC01164	-2.16259	-4.25688	6.19e-07	7.79e-05
HPX	-2.17334	0.457023	1.09e-17	9.94e-15
FAT2	-2.1787	3.17118	2.23e-09	5.57e-07
PGLYRP3	-2.17927	0.665055	1.08e-06	0.000126794
TMEM213	-2.19315	0.31194	9.02e-10	2.49e-07
LY6G6E	-2.19716	-2.76105	2.69e-07	3.81e-05
RGR	-2.20734	-1.78382	1.35e-07	2.13e-05
MAB21L3	-2.20763	0.199262	1.02e-10	3.55e-08
IGDCC3	-2.20838	0.898045	5.34e-09	1.24e-06
MROH5	-2.21493	-1.6314	9.77e-11	3.47e-08
SLC38A4	-2.21576	2.23173	5.56e-11	2.12e-08
BPIFB6	-2.22323	-3.92551	4.07e-06	0.000375855
S100A9	-2.2356	7.91067	5.58e-10	1.61e-07
AL158839.1	-2.23741	-2.07136	8.75e-16	6.93e-13
NCCRP1	-2.23946	3.88052	3.23e-08	6.15e-06
BHLHA9	-2.23958	-3.73852	1.57e-09	4.04e-07
AC097059.1	-2.25211	-3.29396	3e-09	7.22e-07
PKP1	-2.25505	5.29075	1.99e-07	2.97e-05
RHOT1P2	-2.25537	-2.68451	4.74e-13	2.47e-10
SRARP	-2.27014	-1.57347	2.79e-07	3.93e-05
CERS3	-2.27177	1.29024	2.23e-07	3.26e-05
DLGAP1-AS3	-2.27351	-2.83637	2.19e-09	5.53e-07
TGM1	-2.27803	4.43151	1.35e-08	2.81e-06
AC022498.1	-2.27941	-4.28319	2.13e-06	0.00022168
APOA1	-2.28056	6.09221	7.3e-07	8.97e-05
SERPINB3	-2.28963	3.79414	1.11e-05	0.000800171
GLDC	-2.31906	3.24692	1.38e-12	6.7e-10
PAH	-2.32211	1.72772	8.14e-09	1.81e-06
SMIM21	-2.32746	-4.30066	5.75e-06	0.000482574
TMEM271	-2.33086	-4.22464	2.91e-08	5.6e-06
ITIH2	-2.3333	2.7504	9.18e-10	2.52e-07
A2ML1	-2.33437	5.6703	3.44e-06	0.000329349
SHH	-2.33726	4.65028	1.68e-18	1.87e-15
AL162411.1	-2.34036	-1.5711	2.55e-09	6.2e-07
CSTA	-2.34279	5.51473	3.43e-10	1.06e-07
MBL2	-2.34522	-3.72175	1.01e-07	1.65e-05
LINC01780	-2.35359	-3.79597	3.66e-12	1.67e-09
LAMP5-AS1	-2.35537	-3.59099	3.99e-12	1.79e-09
P2RX6P	-2.3567	-2.91568	3.35e-12	1.55e-09
CAPNS2	-2.37262	-0.290841	2.52e-07	3.62e-05
APOC1P1	-2.37267	-1.22627	1.73e-21	2.75e-18
DEFB4A	-2.37334	-0.60972	5.68e-06	0.000477564
RXFP1	-2.37335	-0.230998	2.15e-21	3.27e-18
CACNG3	-2.37552	-3.3197	8.74e-10	2.45e-07
LINC01566	-2.37794	-4.22634	6.28e-06	0.000514313
AL162582.1	-2.38091	-2.12564	3.97e-06	0.000370213
LINC02518	-2.38607	-3.87327	3.35e-10	1.05e-07
GSX1	-2.39334	-3.89236	6.57e-08	1.14e-05
SBSN	-2.39674	3.49909	7.51e-06	0.000592681
LINC02672	-2.40123	-1.24124	4.82e-06	0.000425951
RBP1	-2.40466	4.46438	1.73e-24	3.56e-21
ATP6V1G3	-2.41033	-4.29093	5.47e-08	9.59e-06
KRT6A	-2.43208	7.84305	4.14e-06	0.000380599
C6orf15	-2.43456	1.62523	7.18e-06	0.000574108
OR5G5P	-2.44135	-3.83433	7.24e-08	1.24e-05
NFIA-AS2	-2.44389	-1.16863	4.4e-13	2.32e-10
PADI1	-2.45114	2.43177	1.35e-09	3.53e-07
LGALS7	-2.45262	0.842672	2.2e-06	0.000225793
HP	-2.467	1.89429	9.49e-11	3.4e-08
S100A8	-2.49031	7.05647	2.2e-10	7.02e-08
AC080128.1	-2.49794	-4.10565	2.16e-08	4.3e-06
AC104984.1	-2.50781	-3.19692	4.5e-15	3.14e-12
MORC1	-2.51304	-2.47785	3.5e-10	1.07e-07
AC007614.1	-2.51763	-3.89724	4.92e-08	8.78e-06
AC109635.5	-2.52506	-4.25647	1.99e-06	0.000210397
CACNA1G	-2.53161	0.0679915	1.09e-25	2.5e-22
SNTG1	-2.53331	-2.15579	1.56e-10	5.22e-08
CPB2	-2.54302	-1.54672	7.39e-18	7.24e-15
RPL12P36	-2.54406	-4.38311	1.75e-07	2.65e-05
TMPRSS11F	-2.54516	-0.863891	8.38e-06	0.00064898
AC005307.1	-2.56034	-2.76843	9.72e-08	1.59e-05
CDCA4P2	-2.5698	-3.95565	3.76e-09	8.94e-07
ANKRD1	-2.58025	0.576602	4.62e-14	2.93e-11
DDX11L8	-2.58025	-3.87727	8.56e-14	5.18e-11
CLCA2	-2.58371	3.7811	1.34e-07	2.11e-05
F13B	-2.58562	-2.78295	1.98e-10	6.42e-08
KRT5	-2.60404	7.48598	9.57e-07	0.000113922
CNFN	-2.6157	5.18448	6.23e-12	2.73e-09
RF00002	-2.61586	-3.37188	4.12e-13	2.2e-10
SLC17A2	-2.62197	-2.94582	6.71e-09	1.53e-06
AC009965.1	-2.62609	-4.31562	1.06e-07	1.71e-05
AC106744.1	-2.63646	-4.35695	5.94e-06	0.000491888
CTXND1	-2.66795	0.566552	1.05e-17	9.79e-15
APOH	-2.67471	2.29583	1.32e-10	4.45e-08
AL392089.1	-2.67517	-3.42824	1.13e-15	8.48e-13
HPR	-2.67612	-1.35461	2.48e-22	4.44e-19
AC073611.1	-2.68907	-2.39191	4.21e-16	3.47e-13
TMPRSS11D	-2.69451	1.87051	4.22e-08	7.83e-06
AC125634.1	-2.7008	-4.0122	7.54e-11	2.82e-08
FGG	-2.70081	3.3961	3e-06	0.000294442
AC011754.1	-2.70871	-2.82593	2.61e-08	5.12e-06
MUC22	-2.72815	1.14564	3.49e-07	4.79e-05
CSN1S1	-2.74269	-3.13635	9.14e-07	0.000109728
OBP2A	-2.74544	-2.44076	5.31e-13	2.73e-10
CLCA4	-2.75405	4.72058	5.04e-08	8.94e-06
HS3ST6	-2.76561	0.518706	8.35e-10	2.35e-07
NCAN	-2.76917	-1.36147	1.31e-20	1.87e-17
AC144833.1	-2.77362	-3.83351	9.16e-09	1.99e-06
ACSM2A	-2.7744	-2.00699	3.22e-18	3.49e-15
TMPRSS11GP	-2.78546	-3.87323	1.15e-09	3.02e-07
SLC2A2	-2.79581	0.584325	9.97e-12	4.15e-09
NNAT	-2.80057	2.62245	6.24e-33	2.34e-29
CSN1S2AP	-2.80361	-3.89926	6.45e-08	1.12e-05
AC109439.2	-2.81878	-2.16908	6.89e-07	8.59e-05
PAGE4	-2.81893	-1.78181	3.13e-07	4.34e-05
RNU1-70P	-2.83897	-2.67186	3.19e-13	1.75e-10
SLC22A8	-2.83906	-2.23467	6.42e-15	4.33e-12
LINC02036	-2.84459	-1.84657	1.04e-15	8.09e-13
CDH7	-2.86259	-1.19446	1.06e-15	8.11e-13
ATP12A	-2.86783	0.0130561	7.95e-13	3.94e-10
AC079414.2	-2.87344	-3.62851	2.8e-13	1.56e-10
ROCR	-2.87443	-2.52568	4.16e-10	1.24e-07
REG3A	-2.87893	8.64107	6.02e-09	1.38e-06
UGT3A1	-2.88037	-1.08577	5.17e-09	1.21e-06
RHCG	-2.90516	6.9923	2.05e-08	4.16e-06
IL36A	-2.92622	0.963005	8.59e-06	0.000660216
SPRR2F	-2.9269	0.953746	5.95e-07	7.58e-05
NPPB	-2.95103	-2.34364	5.48e-10	1.6e-07
REG3G	-2.96474	0.0454656	8.38e-11	3.05e-08
VTN	-2.96536	5.18954	1.49e-14	9.8e-12
SERPINB12	-2.9679	-2.59324	5.37e-09	1.24e-06
CU104787.1	-2.98091	-3.13465	1.51e-07	2.31e-05
AC124864.2	-3.01703	-4.06856	8.89e-10	2.47e-07
PRH2	-3.03188	-1.70728	2.29e-30	6.73e-27
AC099654.3	-3.03222	-2.2316	3.9e-20	4.87e-17
AL353626.3	-3.05553	-4.19374	2.34e-12	1.11e-09
COL11A2	-3.05735	3.5341	1.7e-20	2.33e-17
AC125421.1	-3.071	-2.97727	3.59e-13	1.95e-10
CTBP2P1	-3.07827	-3.97337	3.69e-12	1.67e-09
CFHR1	-3.08905	-2.09518	2.97e-20	3.82e-17
OTOP1	-3.11779	-2.27719	1.28e-10	4.35e-08
FGA	-3.14315	4.17438	3.77e-11	1.45e-08
LINC00284	-3.15458	-2.22821	1.2e-16	1.05e-13
UGT3A2	-3.17349	-0.143863	6.48e-20	7.85e-17
IGFL1	-3.17737	0.732461	2.8e-11	1.09e-08
FGF19	-3.18142	2.4469	2.29e-13	1.29e-10
NTF6G	-3.18893	-4.36672	1.42e-12	6.8e-10
AC125421.2	-3.23791	-4.1712	4.08e-12	1.8e-09
AL022068.1	-3.23939	-0.365526	9.11e-34	4.17e-30
SULT2A1	-3.25036	1.75481	2.42e-14	1.56e-11
GH2	-3.27487	-4.25653	1.18e-11	4.84e-09
CDH22	-3.28642	0.781248	1.23e-19	1.45e-16
LINC02303	-3.29816	-0.108035	1.69e-10	5.57e-08
CPN2	-3.30873	-1.46544	1.68e-25	3.65e-22
OPRPN	-3.32195	-3.84392	1.81e-13	1.03e-10
APOC3	-3.34469	2.62656	9.16e-12	3.93e-09
AC034228.3	-3.35474	-4.0256	1.5e-14	9.8e-12
SPRR2B	-3.38695	-2.5679	7.69e-07	9.4e-05
TMPRSS11BNL	-3.392	-0.116888	2.28e-08	4.52e-06
CAPN14	-3.40432	3.14662	1.22e-16	1.05e-13
CYP4F29P	-3.41499	0.178193	3.2e-22	5.49e-19
SERPINC1	-3.42102	-1.14369	2.43e-34	1.25e-30
GHRH	-3.43681	-1.83696	2.47e-15	1.82e-12
AC092378.2	-3.43983	-3.86568	9.16e-09	1.99e-06
SPRR2G	-3.50804	-1.34012	1.63e-11	6.66e-09
FTLP10	-3.5548	-3.23563	1.61e-13	9.33e-11
AHSG	-3.60081	2.10708	6.29e-13	3.2e-10
LRRC77P	-3.66003	-1.99241	2.29e-32	7.24e-29
LINC00469	-3.66619	-3.62038	8.15e-18	7.8e-15
SERPIND1	-3.71592	1.5256	1.22e-39	1.28e-35
NOTUM	-3.75854	7.43313	4.91e-18	4.93e-15
AC079466.1	-3.762	0.767147	1.04e-16	9.29e-14
BPIFB2	-3.85466	4.06256	1.01e-09	2.72e-07
AC009055.1	-3.92814	-4.27348	8.18e-11	3.01e-08
APOA2	-4.02163	5.70594	9.43e-14	5.55e-11
CCL16	-4.04665	-0.213323	1.24e-39	1.28e-35
FGF3	-4.07485	1.05037	6.46e-14	3.97e-11
OBP2B	-4.10421	0.957195	1.32e-16	1.11e-13
LINC02499	-4.10528	-3.41774	4.49e-18	4.62e-15
KRT27	-4.12838	-1.6391	1.67e-32	5.74e-29
KRT24	-4.15196	0.754373	5e-16	4.04e-13
CA6	-4.19185	0.958672	5.61e-23	1.05e-19
CFHR2	-4.39778	-4.42115	3.7e-15	2.63e-12
ACSM2B	-4.4195	-0.635903	4.17e-37	2.86e-33
AL162384.1	-4.593	-2.44347	1.65e-29	4.26e-26
CFHR5	-4.63665	-2.34586	1.08e-21	1.77e-18
AC126175.1	-4.7878	-2.01244	9.63e-24	1.89e-20
SACS-AS1	-4.83071	-1.0112	6.23e-44	1.28e-39
AC003669.1	-5.93716	-2.79043	1.39e-29	3.81e-26
ALB	-6.28565	7.69644	6.26e-33	2.34e-29
AFM	-6.36952	-0.179789	5.98e-35	3.52e-31
CSN2	-7.89034	-0.37724	9.75e-38	8.03e-34
AFP	-8.2441	5.61934	3.03e-58	1.25e-53
