# Supplementary material for: A thirty-three gene-based signature predicts lymph node metastasis and prognosis in patients with gastric cancer
Source: Heliyon. 2023 Jun 5;9(6):e17017. doi: 10.1016/j.heliyon.2023.e17017 (PMC10361117; doi:10.1016/j.heliyon.2023.e17017)
Supplement: Multimedia component 4 [file mmc4.xlsx]

## Sheet: Supplementary Table 3
Supplementary Table 3 Top 20 biological pathways, cellular component, and molecular function obtained from GO enrichment analysis
ONTOLOGY	ID	Description	GeneRatio	BgRatio	pvalue	p.adjust	qvalue	geneID	Count
BP	GO:0031640	killing of cells of other organism	11/324	68/18723	2.24052e-08	7.41836e-05	6.52345e-05	81494/3078/3080/130120/3273/6338/114771/2208/6283/3853/1673	11
BP	GO:0061844	antimicrobial humoral immune response mediated by antimicrobial peptide	11/324	79/18723	1.11508e-07	0.000162249	0.000142676	130120/1672/6280/5068/3576/3273/114771/6283/3853/1673/11005	11
BP	GO:0006959	humoral immune response	21/324	317/18723	1.70226e-07	0.000162249	0.000142676	81494/3078/3263/2243/130120/1672/6280/5068/3576/3273/1401/4153/6441/114771/2208/6283/54209/3853/3495/1673/11005	21
BP	GO:0019730	antimicrobial humoral response	13/324	122/18723	1.98585e-07	0.000162249	0.000142676	2243/130120/1672/6280/5068/3576/3273/6441/114771/6283/3853/1673/11005	13
BP	GO:0008544	epidermis development	21/324	324/18723	2.45015e-07	0.000162249	0.000142676	342574/6469/147495/84518/6706/130120/1475/3866/5068/5493/7051/2735/204219/8456/6705/6701/3852/8643/51350/8796/11005	21
BP	GO:0051873	killing by host of symbiont cells	7/324	29/18723	4.90133e-07	0.000229113	0.000201474	81494/3078/3080/130120/3273/6338/3853	7
BP	GO:0051883	killing of cells in other organism involved in symbiotic interaction	7/324	29/18723	4.90133e-07	0.000229113	0.000201474	81494/3078/3080/130120/3273/6338/3853	7
BP	GO:0002526	acute inflammatory response	12/324	112/18723	5.5358e-07	0.000229113	0.000201474	462/3250/336/197/130120/3240/6279/5068/1401/4153/695/53833	12
BP	GO:0010466	negative regulation of peptidase activity	18/324	262/18723	7.76352e-07	0.000271662	0.00023889	3053/1447/462/7448/58503/197/1475/3698/221476/89777/3273/327657/144568/6423/1893/11005/6317/1472	18
BP	GO:0043588	skin development	18/324	263/18723	8.20484e-07	0.000271662	0.00023889	342574/6469/147495/84518/6706/130120/1475/5068/5493/7051/204219/8456/6705/6701/8643/51350/8796/11005	18
BP	GO:0019835	cytolysis	7/324	32/18723	1.01089e-06	0.000304278	0.000267571	81494/3078/3080/130120/3273/3853/3004	7
BP	GO:0051047	positive regulation of secretion	19/324	310/18723	2.1249e-06	0.000586295	0.000515568	4826/8913/1361/2691/27063/8647/2243/6279/4879/51738/3625/338442/8862/3479/640/54209/2266/6860/8941	19
BP	GO:0009913	epidermal cell differentiation	15/324	202/18723	2.50841e-06	0.000638873	0.000561802	84518/6706/130120/1475/5068/5493/7051/2735/204219/8456/6705/6701/8643/8796/11005	15
BP	GO:0051346	negative regulation of hydrolase activity	21/324	379/18723	3.07806e-06	0.000727961	0.000640144	3053/1447/462/7448/336/58503/197/345/1475/3698/221476/89777/3273/327657/335/144568/6423/1893/11005/6317/1472	21
BP	GO:0045861	negative regulation of proteolysis	20/324	351/18723	3.48717e-06	0.000769736	0.000676879	3053/1447/462/6469/1361/7448/58503/197/1475/3698/221476/89777/3273/327657/144568/6423/1893/11005/6317/1472	20
BP	GO:0034384	high-density lipoprotein particle clearance	5/324	15/18723	3.91879e-06	0.000810944	0.000713116	336/345/344/335/54209	5
BP	GO:0030216	keratinocyte differentiation	12/324	139/18723	5.50839e-06	0.00107284	0.000943419	84518/6706/130120/1475/5068/5493/7051/204219/8456/6705/6701/8796	12
BP	GO:0031638	zymogen activation	8/324	60/18723	8.62974e-06	0.00152614	0.00134204	3250/1361/2243/3240/350/7123/2266/3083	8
BP	GO:0010951	negative regulation of endopeptidase activity	16/324	252/18723	8.75768e-06	0.00152614	0.00134204	3053/1447/462/7448/58503/197/1475/3698/89777/3273/327657/144568/6423/11005/6317/1472	16
BP	GO:0072378	blood coagulation, fibrin clot formation	4/324	10/18723	1.70267e-05	0.00281878	0.00247873	462/2243/350/2266	4
CC	GO:0062023	collagen-containing extracellular matrix	30/348	425/19550	1.56338e-10	4.65886e-08	3.93313e-08	462/1302/6469/3263/7448/389084/197/345/253935/2243/350/6279/6280/3698/89777/9370/3273/2006/4153/22798/7123/1297/335/7148/2266/127435/2662/6423/1893/8076	30
CC	GO:0072562	blood microparticle	17/348	146/19550	1.01528e-09	1.51277e-07	1.27712e-07	173/462/213/1370/3250/3078/3263/7448/336/197/2243/3240/3698/3273/335/2266/3495	17
CC	GO:0001533	cornified envelope	10/348	45/19550	5.15117e-09	5.11683e-07	4.31976e-07	84518/6706/1475/5493/7051/5317/6705/1825/6701/8796	10
CC	GO:0034774	secretory granule lumen	22/348	322/19550	8.35757e-08	5.43609e-06	4.58928e-06	213/197/2243/3240/350/6279/5122/6280/51738/3273/8836/2277/7123/88/335/6283/3479/2266/3671/1893/6317/5443	22
CC	GO:0060205	cytoplasmic vesicle lumen	22/348	325/19550	9.83231e-08	5.43609e-06	4.58928e-06	213/197/2243/3240/350/6279/5122/6280/51738/3273/8836/2277/7123/88/335/6283/3479/2266/3671/1893/6317/5443	22
CC	GO:0031983	vesicle lumen	22/348	327/19550	1.09451e-07	5.43609e-06	4.58928e-06	213/197/2243/3240/350/6279/5122/6280/51738/3273/8836/2277/7123/88/335/6283/3479/2266/3671/1893/6317/5443	22
CC	GO:0042627	chylomicron	5/348	13/19550	1.98753e-06	8.46118e-05	7.14314e-05	336/345/350/344/335	5
CC	GO:0031093	platelet alpha granule lumen	9/348	67/19550	2.78874e-06	0.000103881	8.76985e-05	213/197/2243/3273/2277/88/3479/2266/3671	9
CC	GO:0031091	platelet alpha granule	10/348	91/19550	5.0259e-06	0.000166413	0.00014049	213/197/2243/3273/2277/88/3479/2266/3671/259215	10
CC	GO:0034364	high-density lipoprotein particle	6/348	27/19550	6.57615e-06	0.000195969	0.000165442	3250/336/345/350/344/335	6
CC	GO:0005788	endoplasmic reticulum lumen	18/348	313/19550	1.40737e-05	0.000381269	0.000321877	174/3053/462/213/1302/6469/147111/336/197/2243/3698/51738/80341/1114/416/1297/335/2266	18
CC	GO:0034361	very-low-density lipoprotein particle	5/348	20/19550	2.16064e-05	0.000495286	0.000418133	336/345/350/344/335	5
CC	GO:0034385	triglyceride-rich plasma lipoprotein particle	5/348	20/19550	2.16064e-05	0.000495286	0.000418133	336/345/350/344/335	5
CC	GO:0098839	postsynaptic density membrane	9/348	89/19550	2.94157e-05	0.000626134	0.000528598	23237/10368/88/9890/729993/2904/79953/57537/2894	9
CC	GO:0034358	plasma lipoprotein particle	6/348	36/19550	3.7806e-05	0.000704137	0.00059445	3250/336/345/350/344/335	6
CC	GO:1990777	lipoprotein particle	6/348	36/19550	3.7806e-05	0.000704137	0.00059445	3250/336/345/350/344/335	6
CC	GO:0099634	postsynaptic specialization membrane	10/348	117/19550	4.63785e-05	0.000812988	0.000686345	23237/10368/88/9890/729993/2904/79953/57537/2894/2557	10
CC	GO:0032994	protein-lipid complex	6/348	39/19550	6.05441e-05	0.00100234	0.000846201	3250/336/345/350/344/335	6
CC	GO:0031089	platelet dense granule lumen	3/348	14/19550	0.00175925	0.0275925	0.0232943	350/7123/1893	3
CC	GO:0099572	postsynaptic specialization	15/348	356/19550	0.00190023	0.0283134	0.0239029	4744/23237/10368/4915/79870/88/9890/5063/729993/2904/9201/79953/57537/2894/2557	15
MF	GO:0048018	receptor ligand activity	26/328	487/18368	7.40054e-07	0.00017279	0.000147341	6360/6469/2691/2248/9965/6349/2689/4879/51738/3625/9370/3576/1114/2277/2249/8862/335/3479/2662/6423/1673/1082/970/27179/392255/5443	26
MF	GO:0061134	peptidase regulator activity	17/328	230/18368	8.79642e-07	0.00017279	0.000147341	3053/1447/462/58503/197/1475/3698/221476/89777/3273/327657/144568/6423/11005/6317/4118/1472	17
MF	GO:0030546	signaling receptor activator activity	26/328	495/18368	1.00459e-06	0.00017279	0.000147341	6360/6469/2691/2248/9965/6349/2689/4879/51738/3625/9370/3576/1114/2277/2249/8862/335/3479/2662/6423/1673/1082/970/27179/392255/5443	26
MF	GO:0030414	peptidase inhibitor activity	15/328	187/18368	1.404e-06	0.000181116	0.00015444	3053/1447/462/58503/197/1475/3698/221476/89777/3273/327657/144568/11005/6317/1472	15
MF	GO:0061135	endopeptidase regulator activity	15/328	194/18368	2.22462e-06	0.00022958	0.000195766	3053/1447/462/58503/197/1475/3698/89777/3273/327657/144568/6423/11005/6317/1472	15
MF	GO:0005539	glycosaminoglycan binding	16/328	230/18368	4.06029e-06	0.000329749	0.000281181	3053/462/1463/6469/7448/57214/130120/350/5068/3273/2249/7123/114771/4745/7148/54209	16
MF	GO:0004866	endopeptidase inhibitor activity	14/328	180/18368	4.52865e-06	0.000329749	0.000281181	3053/1447/462/58503/197/1475/3698/89777/3273/327657/144568/11005/6317/1472	14
MF	GO:0005504	fatty acid binding	7/328	39/18368	5.11238e-06	0.000329749	0.000281181	174/173/213/6279/6280/2167/5730	7
MF	GO:0005179	hormone activity	11/328	122/18368	1.19856e-05	0.000687173	0.000585962	2691/2689/4879/51738/3625/9370/1114/8862/3479/1082/5443	11
MF	GO:0005201	extracellular matrix structural constituent	12/328	172/18368	6.34587e-05	0.00302948	0.00258328	1302/7448/2243/9370/2006/22798/1297/7148/2266/127435/1893/8076	12
MF	GO:0004867	serine-type endopeptidase inhibitor activity	9/328	98/18368	6.4582e-05	0.00302948	0.00258328	3053/462/3698/89777/3273/327657/144568/11005/6317	9
MF	GO:0031406	carboxylic acid binding	12/328	176/18368	7.92016e-05	0.00340567	0.00290406	174/173/213/2731/6279/6280/2167/9370/933/946/2904/5730	12
MF	GO:0042834	peptidoglycan binding	4/328	18/18368	0.000250625	0.00923733	0.0078768	130120/5068/114771/54209	4
MF	GO:0055102	lipase inhibitor activity	4/328	18/18368	0.000250625	0.00923733	0.0078768	336/345/344/335	4
MF	GO:0033293	monocarboxylic acid binding	7/328	73/18368	0.000322434	0.0110917	0.00945806	174/173/213/6279/6280/2167/5730	7
MF	GO:0004869	cysteine-type endopeptidase inhibitor activity	6/328	56/18368	0.000474425	0.0153002	0.0130467	1447/197/1475/3273/6317/1472	6
MF	GO:0050786	RAGE receptor binding	3/328	10/18368	0.000616867	0.0187237	0.015966	6279/6280/6283	3
MF	GO:0005104	fibroblast growth factor receptor binding	4/328	25/18368	0.000938856	0.0269139	0.0229498	152831/2248/9965/2249	4
MF	GO:0004252	serine-type endopeptidase activity	10/328	174/18368	0.00117329	0.0304153	0.0259355	3250/3240/5122/83886/4322/9407/3083/26085/389208/3004	10
MF	GO:0030246	carbohydrate binding	13/328	271/18368	0.00122983	0.0304153	0.0259355	1463/7448/130120/5068/4153/7123/6441/933/2208/946/388512/342372/160365	13
MF	GO:0097110	scaffold protein binding	6/328	67/18368	0.00123783	0.0304153	0.0259355	8913/3866/3852/6331/3741/54209	6
