# Supplementary material for: A thirty-three gene-based signature predicts lymph node metastasis and prognosis in patients with gastric cancer
Source: Heliyon. 2023 Jun 5;9(6):e17017. doi: 10.1016/j.heliyon.2023.e17017 (PMC10361117; doi:10.1016/j.heliyon.2023.e17017)
Supplement: Multimedia component 5 [file mmc5.xlsx]

## Sheet: Supplementary Table 2
Supplementary Table 4 The results of univariate logistic analyses and LASSO logistic regression analysis.
			Univariate logsitic regression analysis
Gene symbol	Gene name	Coefficients of genes by LASSO analysis	OR (95% CI)	p-value
POLR2F	RNA polymerase II, I and III subunit F	-0.0164093	0.77 (0.62-0.97)	0.029
CEMIP	cell migration inducing hyaluronidase 1	-0.0839669	0.80 (0.66-0.96)	0.017
SULT2A1	sulfotransferase family 2A member 1	-0.0639055	0.89 (0.79-0.99)	0.041
SIGLEC6	sialic acid binding Ig like lectin 6	0.0402669	1.57 (1.28-1.93)	<0.001
MAN1C1	mannosidase alpha class 1C member 1	0.0381295	2.47 (1.71-3.57)	<0.001
CD70	CD70 molecule	0.0544663	1.45 (1.11-1.89)	0.006
AVPR2	arginine vasopressin receptor 2	0.0867595	1.73 (1.32-2.28)	<0.001
LRRC17	leucine rich repeat containing 17	0.15126	1.78 (1.31-2.40)	<0.001
CACNG6	calcium voltage-gated channel auxiliary subunit gamma 6	0.188424	1.22 (1.01 -1.48)	0.049
ABHD12B	abhydrolase domain containing 12B	-0.10024	0.80 (0.68-0.94)	0.006
VSTM2L	V-set and transmembrane domain containing 2 like	0.0271833	1.46 (1.21-1.75)	<0.001
DYDC2	DPY30 domain containing 2	-0.010212	0.84 (0.72-0.99)	0.034
ADAD2	adenosine deaminase domain containing 2	-0.114876	0.81 (0.67-0.99)	0.046
REG3G	regenerating family member 3 gamma	-0.0174943	0.87 (0.77-0.99)	0.036
UGT3A1	UDP glycosyltransferase family 3 member A1	-0.0594452	0.77 (0.66-0.90)	0.001
SLC22A8	solute carrier family 22 member 8	-0.102976	0.76 (0.63-0.92)	0.005
GHRL	ghrelin and obestatin prepropeptide	0.121353	1.62 (1.19-2.21)	0.002
FCRLB	Fc receptor like B	0.0799189	1.72 (1.24-2.37)	0.001
LINC01116	long intergenic non-protein coding RNA 1116	0.00890447	1.52 (1.15-2.02)	0.003
ISLR2	immunoglobulin superfamily containing leucine rich repeat 2	0.342558	2.02 (1.55-2.65)	<0.001
KRT24	keratin 24	-0.0356366	0.81 (0.72-0.92)	0.001
NR2F1	uclear receptor subfamily 2 group F member 1	0.036347	2.02 (1.53-2.68)	<0.001
GABRR3	gamma-aminobutyric acid type A receptor subunit rho3	-0.0963437	0.70 (0.55-0.90)	0.005
RP1L1	RP1 like 1	-0.100208	0.72 (0.57-0.91)	0.005
LYG2	lysozyme g2	-0.153306	0.69 (0.52-0.92)	0.012
ARC	activity regulated cytoskeleton associated protein	0.144268	1.42 (1.17-1.73)	<0.001
PAX9	paired box 9	-0.14501	0.72 (0.60-0.87)	0.001
COL11A2	collagen type XI alpha 2 chain	-0.0237356	0.85 (0.73-0.99)	0.048
PAPOLB	poly(A) polymerase beta	-0.00373671	0.72 (0.55-0.95)	0.018
LINC02092	long intergenic non-protein coding RNA 2092	-0.132506	0.67 (0.53-0.85)	0.001
APOC2	apolipoprotein C2	0.130921	1.36 (1.05-1.77)	0.021
LINC02532	long intergenic non-protein coding RNA 2532	0.00633644	1.22 (1.06-1.40)	0.006
GRIN2B	glutamate ionotropic receptor NMDA type subunit 2B	-0.0325989	0.79 (0.68-0.93)	0.004
CD79B		.	1.33 (1.07-1.66)	0.01
BTK		.	1.78 (1.32-2.39)	<0.001
CD22		.	1.41 (1.15-1.73)	0.001
CLCA4		.	0.85 (0.77-0.94)	0.001
IGF1		.	1.50 (1.22-1.86)	<0.001
ELN.1		.	1.70 (1.35-2.13)	<0.001
PRDM6		.	1.73 (1.35-2.21)	<0.001
ARSF		.	0.80 (0.66-0.95)	0.014
CTNNA2		.	0.85 (0.74-0.97)	0.017
ACSM2B		.	0.81 (0.68-0.97)	0.019
FGF4		.	0.72 (0.58-0.88)	0.001
ATP12A		.	0.84 (0.73-0.96)	0.013
PAK3		.	1.45 (1.17-1.80)	0.001
ACTN2		.	1.24 (1.03-1.50)	0.025
CDH7		.	0.82 (0.70-0.96)	0.015
FAT2		.	0.84 (0.71-0.98)	0.031
LAMB4		.	0.74 (0.58-0.94)	0.014
TGM1		.	0.83 (0.71-0.96)	0.015
TREM2		.	1.68 (1.30-2.17)	<0.001
SYNDIG1		.	1.67 (1.33-2.09)	<0.001
CD37		.	1.69 (1.27-2.27)	<0.001
FCER2		.	1.21 (1.02-1.43)	0.026
CD79A		.	1.26 (1.08-1.47)	0.003
PTGDS		.	1.39 (1.15-1.68)	0.001
VTN		.	1.21 (1.01-1.44)	0.042
CPE		.	1.52 (1.17-1.98)	0.002
HGFAC		.	0.72 (0.57-0.91)	0.006
GLI1		.	1.83 (1.41-2.39)	<0.001
COL9A1		.	1.32 (1.12-1.56)	0.001
LY86		.	1.83 (1.37-2.46)	<0.001
MORC1		.	0.80 (0.67-0.96)	0.016
PTCH2		.	1.82 (1.34-2.49)	<0.001
PLPPR4		.	1.60 (1.22-2.10)	0.001
SERPINC1		.	0.76 (0.61-0.95)	0.016
NKX2.3		.	1.60 (1.21-2.11)	0.001
TP53AIP1		.	0.76 (0.62-0.92)	0.006
GJB6		.	0.87 (0.78-0.97)	0.015
KCNJ2		.	0.70 (0.53-0.91)	0.007
RGS13		.	1.26 (1.02-1.56)	0.033
VPREB3		.	1.29 (1.08-1.54)	0.005
ISLR		.	1.69 (1.36-2.11)	<0.001
KCNA5		.	1.52 (1.18-1.96)	0.001
NCAN		.	0.82 (0.67-0.99)	0.043
NAPSB		.	1.84 (1.38-2.45)	<0.001
CA6		.	0.82 (0.71-0.94)	0.005
FCRLA		.	1.25 (1.07-1.46)	0.004
SYT4		.	1.20 (1.01-1.43)	0.043
DCLK1		.	1.56 (1.24-1.96)	<0.001
SFTPD		.	1.26 (1.04-1.53)	0.017
DTX1		.	1.73 (1.29-2.31)	<0.001
PCDH8		.	1.25 (1.04-1.49)	0.018
BLK		.	1.25 (1.08-1.45)	0.003
SIT1		.	1.60 (1.23-2.09)	<0.001
GGH		.	0.74 (0.58-0.96)	0.022
CLCA2		.	0.89 (0.80-0.98)	0.021
PRICKLE1		.	1.80 (1.35-2.40)	<0.001
RHCG		.	0.89 (0.82-0.98)	0.018
SLC13A5		.	0.84 (0.73-0.98)	0.022
ERBB2		.	0.80 (0.64-0.99)	0.042
GRB7		.	0.75 (0.60-0.94)	0.011
PADI1		.	0.86 (0.76-0.97)	0.014
S100A8		.	0.82( 0.72-0.93)	0.003
SFRP2		.	1.27 (1.12-1.42)	<0.001
SNTG1		.	0.83 (0.70-0.99)	0.046
RGR		.	0.82 (0.69-0.98)	0.028
TMPRSS11D		.	0.85 (0.76-0.95)	0.006
CERS3		.	0.84 (0.74-0.96)	0.008
LYZL4		.	0.74 (0.58-0.93)	0.009
PGLYRP3		.	0.87 (0.77-0.98)	0.024
TEPP		.	0.79 (0.63-0.99)	0.042
CXCR5		.	1.37 (1.14-1.64)	0.001
PTGER1		.	1.47 (1.21-1.80)	<0.001
HS3ST6		.	0.84 (0.73-0.97)	0.021
FCMR		.	1.66 (1.22-2.25)	0.001
S100A9		.	0.84 (0.73-0.96)	0.014
S100A12		.	0.81 (0.68-0.95)	0.01
ANKRD33B		.	1.60 (1.23-2.09)	0.001
RAET1E		.	0.80 (0.65-0.98)	0.032
PI16		.	1.35 (1.15-1.59)	<0.001
PLD4		.	1.46 (1.19-1.81)	<0.001
A2ML1		.	0.88 (0.80-0.97)	0.013
TNXB		.	1.48 (1.19-1.84)	<0.001
AXIN2		.	0.79 (0.65-0.96)	0.015
ZBBX		.	0.81 (0.68-0.96)	0.016
CD52		.	1.62 (1.25-2.08)	<0.001
FABP4		.	1.46 (1.19-1.79)	<0.001
OBP2B		.	0.86 (0.74-0.99)	0.038
KRT15		.	0.83 (0.71-0.97)	0.019
APLN		.	0.75 (0.60-0.95)	0.017
RCAN2		.	1.77 (1.29-2.42)	<0.001
PODN		.	1.72 (1.37-2.17)	<0.001
ZIC4		.	0.85 (0.74-0.99)	0.032
CA5A		.	0.81 (0.65-0.99)	0.045
FZD8		.	1.74 (1.3-2.33)	<0.001
GLDC		.	0.83 (0.72-0.95)	0.008
GPBAR1		.	2.04 (1.52-2.74)	<0.001
SHISA2		.	1.51 (1.20-1.91)	0.001
P2RY8		.	1.39 (1.06-1.82)	0.018
SHISAL2A		.	1.32 (1.07-1.63)	0.011
SNORC		.	0.74 (0.59-0.93)	0.01
GRID1		.	1.71 (1.31-2.24)	<0.001
TMEM119		.	1.79 (1.35-2.38)	<0.001
ACSM2A		.	0.81 (0.67-0.98)	0.031
SRARP		.	0.79 (0.67-0.93)	0.005
CLECL1		.	1.47 (1.17-1.85)	0.001
UMODL1.AS1		.	0.73 (0.54-0.98)	0.035
SORCS2		.	1.45 (1.16-1.80)	0.001
NOTUM		.	0.90(0.82-0.99)	0.041
FGF3		.	0.82 (0.73-0.93)	0.002
SAMD11		.	1.88 (1.42-2.49)	<0.001
CNR2		.	1.24 (1.03-1.49)	0.02
SBSN		.	0.88 (0.80-0.98)	0.019
GZMM		.	1.50 (1.18-1.92)	0.001
MFAP5		.	1.44 (1.20-1.72)	<0.001
ITGBL1		.	1.32 (1.13-1.55)	<0.001
SUCNR1		.	1.33 (1.07-1.66)	0.01
POU3F3		.	1.21 (1.02-1.45)	0.033
IGHD		.	1.20 (1.06-1.36)	0.005
LINGO3		.	1.48 (1.17-1.86)	0.001
LINC02036		.	0.82 (0.69-0.99)	0.035
NUS1P3		.	0.74 (0.59-0.93)	0.011
INMT		.	1.81 (1.39-2.37)	<0.001
MAGEL2		.	1.50 (1.20-1.86)	<0.001
LY6G6E		.	0.74 (0.61-0.89)	0.001
CAPNS2		.	0.81 (0.69-0.94)	0.006
LINC02303		.	0.87 (0.75-0.99)	0.042
GDF10		.	1.20 (1.01-1.42)	0.037
LINC01711		.	1.35 (1.07-1.71)	0.012
