# Supplementary material for: A thirty-three gene-based signature predicts lymph node metastasis and prognosis in patients with gastric cancer
Source: Heliyon. 2023 Jun 5;9(6):e17017. doi: 10.1016/j.heliyon.2023.e17017 (PMC10361117; doi:10.1016/j.heliyon.2023.e17017)
Supplement: Multimedia component 6 [file mmc6.xlsx]

## Sheet: Supplementary Table 4
Supplementary Table 5 The differentially expressed levels of these 33 genes between pN0 and pN+ patients
Gene symbol	logFC	logCPM	PValue	FDR
KRT24	-4.15196	0.754373	5e-16	4.04e-13
SULT2A1	-3.25036	1.75481	2.42e-14	1.56e-11
COL11A2	-3.05735	3.5341	1.7e-20	2.33e-17
REG3G	-2.96474	0.0454656	8.38e-11	3.05e-08
UGT3A1	-2.88037	-1.08577	5.17e-09	1.21e-06
SLC22A8	-2.83906	-2.23467	6.42e-15	4.33e-12
DYDC2	-1.84513	-1.28023	9.96e-08	1.63e-05
ABHD12B	-1.7881	0.624782	4.25e-08	7.85e-06
PAX9	-1.73913	3.09764	3.9e-09	9.18e-07
CEMIP	-1.72051	6.55643	9.98e-12	4.15e-09
LINC02092	-1.64745	-3.5206	1.45e-06	0.000163665
GABRR3	-1.62286	-3.76255	1.03e-05	0.000760094
LYG2	-1.5962	-0.735616	5.53e-14	3.45e-11
ADAD2	-1.5573	-1.99663	2.1e-07	3.14e-05
POLR2F	-1.42274	-1.56746	3.68e-07	4.99e-05
GRIN2B	-1.3977	0.705455	4.54e-06	0.000402847
APOC2	-1.3194	-0.70965	3.72e-07	5.01e-05
RP1L1	-1.27956	-0.192266	4.43e-08	8.11e-06
PAPOLB	-1.26166	-3.31137	5.46e-06	0.0004632
LRRC17	1.00697	1.61253	9.74e-06	0.000728948
MAN1C1	1.04326	4.30257	1.08e-07	1.73e-05
LINC01116	1.17025	0.611228	6.51e-06	0.000529381
NR2F1	1.27623	5.01178	3.69e-08	6.93e-06
SIGLEC6	1.44068	0.499077	1.47e-06	0.000165729
FCRLB	1.46612	0.940135	6.8e-06	0.00054965
AVPR2	1.53208	0.319483	1.17e-07	1.86e-05
ISLR2	1.60703	1.76034	4.27e-10	1.26e-07
CD70	1.62783	1.70417	5.92e-06	0.000491812
CACNG6	2.50155	-1.05558	3.95e-06	0.000368593
GHRL	2.54227	2.32115	9.72e-10	2.63e-07
LINC02532	2.79268	3.892	2.42e-07	3.49e-05
ARC	2.8223	1.56305	5.76e-10	1.64e-07
VSTM2L	3.04174	3.56503	5.56e-10	1.61e-07
